# Supplementary material for: Potential Peripartum Markers of Infectious-Inflammatory Complications in Spontaneous Preterm Birth
Source: Biomed Res Int. 2015 May 18;2015:343501. doi: 10.1155/2015/343501 (PMC4450245; doi:10.1155/2015/343501)
Supplement: Supplementary file 1 — Supplementary Figure S1 and Figure S2: Global and targeted quantification techniques used for the exploratory and verification phase as demonstrated on peptides derived from glycodelin (Figure S1) and nicotinamide phosphoribosyltransferase (Figure S2). Supplementary Table S1: Maternal and newborn characteristics stratified based on the presence and absence of both MIAC and HCA. Supplementary Table S2: Proteins identified in the exploratory proteomic phase of the study. Supplementary Table S3: Transitions used for quantification of prioritized candidates using LC-SRM assay. [file 343501.f1.zip]

Archive with 4 entries (4 files):
- Supplementary Material_Table S3.xlsx
- Supplementary Material_Figure S1 and Figure S2.pdf
- Supplementary Material_Table S1.pdf
- Supplementary Material_Table S2.xlsx
