# Supplementary material for: Potential Peripartum Markers of Infectious-Inflammatory Complications in Spontaneous Preterm Birth
Source: Biomed Res Int. 2015 May 18;2015:343501. doi: 10.1155/2015/343501 (PMC4450245; doi:10.1155/2015/343501)
Supplement: Supplementary file 1 — Supplementary Figure S1 and Figure S2: Global and targeted quantification techniques used for the exploratory and verification phase as demonstrated on peptides derived from glycodelin (Figure S1) and nicotinamide phosphoribosyltransferase (Figure S2). Supplementary Table S1: Maternal and newborn characteristics stratified based on the presence and absence of both MIAC and HCA. Supplementary Table S2: Proteins identified in the exploratory proteomic phase of the study. Supplementary Table S3: Transitions used for quantification of prioritized candidates using LC-SRM assay. [file 343501.f1.zip › Supplementary Material_Table S3.xlsx]

## Sheet: LC-SRM Transitions
Protein Name	Acc. No.	Peptide Sequence	Charge	Precursor Mz Light	Precursor Mz Heavy	Product Ion	Product Mz Light	Product Ion Heavy	RSD Heavy a )
Polyubiquitin-C	P0CG48	TITLEVEPSDTIENVK	3	615.335	618.018	y5+	630.382	634.407	13.6767
						y4+	517.298	521.323
		LIFAGK	2	352.739	356.764	y5+	563.355	567.38	13.194
						y4+	450.271	454.296
		ESTLHLVLR	3	365.889	367.231	y4+	500.355	500.355	16.1367
						y3+	387.271	387.271
Cystatin-SA	P09228	ALHFVISEYNK	3	459.591	462.274	y6+	781.409	785.434	11.4609
						y5+	668.325	672.35
Lipocalin-1	P31025	HVAYIIR	2	450.277	452.289	y6+	734.456	734.456	12.8686
						y5+	635.388	635.388
		GLSTESILIPR	2	607.361	609.374	y10+	1128.66	1128.66	14.2977
						y9+	1015.58	1015.58
Antileukoproteinase	P03973	SCVSPVK	2	411.217	415.242	y6+	706.363	710.388	11.7731
Neutrophil defensin 3	P59666	IPACIAGER	2	502.257	504.269	y8+	862.391	862.391	13.8103
		YGTCIYQGR	2	567.757	569.77	y8+	943.412	943.412	13.6437
						y7+	886.391	886.391
Glycodelin	P09466	VLVEDDEIMQGFIR	3	564.627	565.969	y6+	751.392	751.392	13.7899
						b7+	828.399	832.424
		HLWYLLDLK	3	419.585	422.268	y4+	516.339	520.364	14.6181
						y3+	403.255	407.28
Carbonic anhydrase 1	P00915	YSSLAEAASK	2	541.79	545.815	y9+	891.478	895.503	12.481
						y8+	804.446	808.471
		ADGLAVIGVLMK	2	621.878	625.903	y8+	858.548	862.573	13.5044
						y7+	787.511	791.536
Complement component C8 beta chain	P07358	SGFSFGFK	2	466.747	470.773	y7+	817.424	821.449	11.6969
						y6+	760.403	764.428
		GILNEIK	2	421.771	425.796	y6+	757.482	761.507	13.9235
Collagen alpha-1(I) chain	P02452	ICVCDNGK	2	500.21	504.235	y7	858.298	862.323	12.6451
		VLCDDVICDETK	2	750.826	754.851	y11	1373.55	1377.57	17.6919
						y10	1260.46	1264.49
		SLSQQIENIR	2	608.338	610.351	y9	1100.61	1100.61	19.5782
						y8	987.522	987.522
Triosephosphate isomerase	P60174	QSLGELIGTLNAAK	3	490.956	493.639	y7+	702.414	706.44	14.4535
						b6+	656.361	660.386
		IAVAAQNCYK	2	591.804	595.829	y9+	1041.49	1045.51	13.5342
						y7+	871.38	875.405
		VVLAYEPVWAIGTGK	3	553.655	556.339	y7+	760.435	764.46	11.1561
						y6+	574.356	578.381
Actin, cytoplasmic 1	P60709	VAPEEHPVLLTEAPLNPK	3	670.714	673.397	y9	1010.59	1014.61	15.2134
						y8	897.504	901.529
		GYSFTTTAER	2	580.783	582.795	y9	1075.51	1075.51	12.851
						y8	912.442	912.442
Nicotinamide phosphoribosyltransferase	P43490	AVPEGFVIPR	2	556.827	558.839	y8+	914.509	914.509	16.6219
						y6+	688.414	688.414
		GTDTVAGLALIK	2	607.871	611.896	y8+	812.56	816.586	15.9661
						y7+	713.492	717.517
Mucin-5B	Q9HC84	AQAQPGVPLR	2	532.814	534.827	y9+	965.553	965.553	14.7308
						y8+	837.494	837.494
		TWLVPDSR	2	501.274	503.287	y7+	872.462	872.462	13.4543
						y6+	686.383	686.383
Matrix-remodeling-associated protein 8	Q9BRK3	LLDLYASGER	2	582.817	584.829	y9+	1023.51	1023.51	1.10121
						y8+	910.426	910.426
Carboxypeptidase M	P14384	IHIMPSMNPDGFEAVK	3	614.648	617.331	y8+	890.462	894.487	16.9053
a) RSD of the total absolute intensity of heavy peptide forms across all injections.
