# Supplementary material for: Potential Peripartum Markers of Infectious-Inflammatory Complications in Spontaneous Preterm Birth
Source: Biomed Res Int. 2015 May 18;2015:343501. doi: 10.1155/2015/343501 (PMC4450245; doi:10.1155/2015/343501)
Supplement: Supplementary file 1 — Supplementary Figure S1 and Figure S2: Global and targeted quantification techniques used for the exploratory and verification phase as demonstrated on peptides derived from glycodelin (Figure S1) and nicotinamide phosphoribosyltransferase (Figure S2). Supplementary Table S1: Maternal and newborn characteristics stratified based on the presence and absence of both MIAC and HCA. Supplementary Table S2: Proteins identified in the exploratory proteomic phase of the study. Supplementary Table S3: Transitions used for quantification of prioritized candidates using LC-SRM assay. [file 343501.f1.zip › Supplementary Material_Table S2.xlsx]

## Sheet: 1) Raw Protein Data
FDR(%)	N	Unused	Total	%Cov	%Cov(50)	%Cov(95)	Accession #	Accession Name	Name	Peptides(95%)	115:114	PVal 115:114	117:116	PVal 117:116
< 1	1	340.58	340.58	68.7343	62.6153	61.8189	P02751	FINC_HUMAN	Fibronectin	355	0.814179	0.0154929	0.854293	0.0631969
< 1	2	290.32	290.32	82.0657	76.4319	74.1784	P00450	CERU_HUMAN	Ceruloplasmin	333	0.804796	0.102395	0.836985	0.181903
< 1	3	244.79	244.79	86.2869	81.8565	78.0591	P02774	VTDB_HUMAN	Vitamin D-binding protein	336	0.817405	0.0482459	0.871084	0.13377
< 1	4	215.94	215.95	38.6807	27.2189	25.0274	P04114	APOB_HUMAN	Apolipoprotein B-100	112	0.966398	0.831311	0.945577	0.742182
< 1	5	207.45	207.45	60.6651	53.555	53.1537	P0C0L5	CO4B_HUMAN	Complement C4-B	162	0
< 1	6	191.69	191.69	62.9585	53.4576	50.451	P01024	CO3_HUMAN	Complement C3	114	1.10922	0.477729	1.08559	0.621911
< 1	7	190.89	190.89	84.632	83.1169	77.4892	P02790	HEMO_HUMAN	Hemopexin	265	0.901068	0.42867	0.943345	0.670751
< 1	8	175.57	175.57	76.3661	50.6148	49.2486	P02452	CO1A1_HUMAN	Collagen alpha-1(I) chain	121	0.675777	0.0221584	0.683684	0.0426957
< 1	9	172.44	174.6	84.1142	62.0059	59.4436	P08123	CO1A2_HUMAN	Collagen alpha-2(I) chain	111	1.01637	0.917727	0.997079	0.986674
< 1	10	169.01	169.01	74.8172	65.394	62.7132	P08603	CFAH_HUMAN	Complement factor H	152	1.10196	0.442137	1.11418	0.309638
< 1	11	161.55	161.59	79.7531	68.7654	63.4568	P00747	PLMN_HUMAN	Plasminogen	151	1.0498	0.698335	1.02271	0.856248
< 1	12	151.68	153.68	74.0791	57.2988	53.4789	P02461	CO3A1_HUMAN	Collagen alpha-1(III) chain	109	0.746253	0.219706	0.760754	0.302659
< 1	13	142.68	142.68	60.97	52.8868	50.9238	P02671	FIBA_HUMAN	Fibrinogen alpha chain	106	0.838685	0.294958	0.795251	0.175054
< 1	14	138.93	138.93	63.8743	59.6859	58.7696	P00751	CFAB_HUMAN	Complement factor B	131	1.08809	0.583326	1.09885	0.528555
< 1	15	118.23	118.23	95.2381	91.8367	91.8367	P68871	HBB_HUMAN	Hemoglobin subunit beta	262	0.927529	0.463283	0.871341	0.164146
< 1	16	113.54	113.54	26.2582	12.461	12.0097	Q9HC84	MUC5B_HUMAN	Mucin-5B	77	1.3688	0.00727986	1.47066	0.00150575
< 1	17	111.53	111.53	76.0218	70.2997	68.6648	P02765	FETUA_HUMAN	Alpha-2-HS-glycoprotein	157	0.853398	0.267242	0.926447	0.621304
< 1	18	108.44	108.44	66.778	63.9399	61.1018	P43652	AFAM_HUMAN	Afamin	115	0.92688	0.597075	0.918875	0.570782
< 1	19	104.76	105.28	60.4859	55.6266	52.8133	P06396	GELS_HUMAN	Gelsolin	84	0.974062	0.895913	0.974526	0.911576
< 1	20	104.6	104.6	82.3944	82.3944	80.9859	P69905	HBA_HUMAN	Hemoglobin subunit alpha	199	1.30575	0.00590409	1.22761	0.0206182
< 1	21	99.8	99.8	95.2663	93.4911	93.4911	Q9UBC9	SPRR3_HUMAN	Small proline-rich protein 3	85	0.831394	0.496425	0.771063	0.270655
< 1	22	97.45	97.45	71.5517	66.8103	66.5948	P01008	ANT3_HUMAN	Antithrombin-III	102	0.832261	0.317245	0.825992	0.262467
< 1	23	96.46	96.46	57.6087	44.5652	43.6335	P01042	KNG1_HUMAN	Kininogen-1	136	1.07103	0.662614	1.09965	0.539809
< 1	24	95.06	95.06	71.875	68.75	67.3295	P02760	AMBP_HUMAN	Protein AMBP	140	0.906692	0.472761	0.914508	0.387859
< 1	25	94.99	94.98	25.4839	14.4842	12.8672	P98160	PGBM_HUMAN	Basement membrane-specific heparan sulfate proteoglycan core protein	66	0.975309	0.808063	0.989783	0.926721
< 1	26	91.89	91.89	59.2473	46.9892	45.2688	Q14624	ITIH4_HUMAN	Inter-alpha-trypsin inhibitor heavy chain H4	79	0.88512	0.451791	0.952936	0.751242
< 1	27	90.07	90.07	68.1672	59.6463	58.6817	P00734	THRB_HUMAN	Prothrombin	80	0.943142	0.61782	0.965763	0.798944
< 1	28	84.22	84.22	79.5367	74.5174	74.5174	P08833	IBP1_HUMAN	Insulin-like growth factor-binding protein 1	143	0.906995	0.323092	0.936836	0.423978
< 1	29	82.27	82.27	65.6338	58.7324	56.338	P02788	TRFL_HUMAN	Lactotransferrin	62	0.777385	0.0589801	0.765609	0.0833404
< 1	30	78.67	78.67	81.3131	73.2323	70.9596	P06727	APOA4_HUMAN	Apolipoprotein A-IV	73	0.924362	0.606001	0.861988	0.39621
< 1	31	77.86	77.86	40.4858	30.3644	29.9595	P20742	PZP_HUMAN	Pregnancy zone protein	48	0.713672	0.0730925	0.74424	0.106837
< 1	32	74.88	74.94	62.4114	60.7565	56.5012	P01011	AACT_HUMAN	Alpha-1-antichymotrypsin	78	0.753269	0.325746	0.838216	0.566689
< 1	33	74.78	74.78	66.087	60.5797	56.5217	P02749	APOH_HUMAN	Beta-2-glycoprotein 1	81	1.03861	0.855502	0.990183	0.960651
< 1	34	74.56	74.56	61.2121	54.7475	54.7475	P04217	A1BG_HUMAN	Alpha-1B-glycoprotein	83	0.843395	0.18231	0.911416	0.518336
< 1	35	73.96	73.96	77.3931	69.2464	67.8208	P02675	FIBB_HUMAN	Fibrinogen beta chain	63	0.577242	0.0484437	0.54492	0.0232862
< 1	36	73.76	73.76	30.3746	13.881	11.8665	P12111	CO6A3_HUMAN	Collagen alpha-3(VI) chain	43	1.03415	0.886112	0.988701	0.962595
< 1	37	73.59	73.59	75.4667	73.0667	73.0667	P60709	ACTB_HUMAN	Actin, cytoplasmic 1	91	1.4967	1.49393e-07	1.37455	2.87088e-05
< 1	38	72.54	72.54	53.1381	45.3975	41.4226	P04004	VTNC_HUMAN	Vitronectin	80	1.10864	0.540252	1.10591	0.56475
< 1	39	70.09	70.09	22.2017	13.9685	13.691	Q9Y6R7	FCGBP_HUMAN	IgGFc-binding protein	37	1.12085	0.268093	1.23472	0.0904832
< 1	40	66.82	66.82	36.5751	32.3467	32.1353	P19823	ITIH2_HUMAN	Inter-alpha-trypsin inhibitor heavy chain H2	63	1.13018	0.361944	1.15941	0.297669
< 1	41	65.14	65.14	57.4614	47.5129	45.7976	P05156	CFAI_HUMAN	Complement factor I	51	0.917971	0.638193	0.960769	0.846109
< 1	42	64.32	64.32	44.5489	31.8609	30.9211	Q9NQ38	ISK5_HUMAN	Serine protease inhibitor Kazal-type 5	35	1.21216	0.313626	1.23634	0.30112
< 1	43	63.97	63.97	68.8995	62.5199	61.244	P13796	PLSL_HUMAN	Plastin-2	43	1.02813	0.882199	0.951876	0.795406
< 1	44	63.82	63.82	42.1368	27.6923	27.1795	P07996	TSP1_HUMAN	Thrombospondin-1	38	0.948142	0.757729	0.933153	0.692683
< 1	45	63.55	63.61	57.3298	47.5131	44.1099	P01833	PIGR_HUMAN	Polymeric immunoglobulin receptor	56	0.978386	0.917637	0.946289	0.819404
< 1	46	61.81	61.81	51.2411	39.539	39.539	P02538	K2C6A_HUMAN	Keratin, type II cytoskeletal 6A	45	1.54514	0.0406071	1.51857	0.742664
< 1	47	60.45	60.48	50.8233	38.8584	38.09	P19827	ITIH1_HUMAN	Inter-alpha-trypsin inhibitor heavy chain H1	46	1.07892	0.812778	0.961002	0.872417
< 1	48	59.31	59.31	53.8462	48.3005	43.6494	P02748	CO9_HUMAN	Complement component C9	42	0.850169	0.509655	0.790681	0.377893
< 1	49	58.9	58.9	63.5371	56.7686	55.4585	P13646	K1C13_HUMAN	Keratin, type I cytoskeletal 13	43	1.87185	0.02267	1.85446	0.0546778
< 1	50	58.68	59.73	61.3032	42.1543	39.2287	P06681	CO2_HUMAN	Complement C2	33	0.98596	0.952439	0.983714	0.947519
< 1	51	58.37	58.36	47.2165	43.7113	41.0309	P01019	ANGT_HUMAN	Angiotensinogen	55	0.761606	0.468264	0.743396	0.325454
< 1	52	57.74	57.74	54.4843	39.3498	35.2018	P12814	ACTN1_HUMAN	Alpha-actinin-1	32	1.00988	0.969283	1.08345	0.734513
< 1	53	57.31	57.51	61.8717	44.714	41.4211	P26038	MOES_HUMAN	Moesin	30	1.58817	0.197993	1.43722	0.328533
< 1	54	56.56	56.69	55.9172	54.4379	51.1834	P51884	LUM_HUMAN	Lumican	88	0.976519	0.777695	0.986545	0.850444
< 1	55	56.32	56.32	31.4649	21.5994	20.7025	P17948	VGFR1_HUMAN	Vascular endothelial growth factor receptor 1	32	0.996458	0.991085	0.939073	0.861143
< 1	56	55.65	55.65	35.2248	29.4433	28.4797	P13671	CO6_HUMAN	Complement component C6	32	0.988493	0.967971	0.947269	0.840475
< 1	57	55.14	55.14	51.3821	41.7886	39.5122	P00748	FA12_HUMAN	Coagulation factor XII	32	1.0602	0.688551	1.1233	0.423308
< 1	58	54.96	55.36	64.8325	59.8086	58.3732	P01009	A1AT_HUMAN	Alpha-1-antitrypsin	38	1.00721	0.97942	0.987255	0.962904
< 1	59	52.21	52.45	24.9656	18.9133	18.3631	A8K2U0	A2ML1_HUMAN	Alpha-2-macroglobulin-like protein 1	27	0.879909	0.623926	0.952268	0.844392
< 1	60	51.96	51.96	39.8576	37.2479	37.2479	P10643	CO7_HUMAN	Complement component C7	34	0.80385	0.198174	0.768993	0.145796
< 1	61	51.54	51.54	26.7448	18.6488	16.7504	Q9BXP8	PAPP2_HUMAN	Pappalysin-2	27	0.98647	0.934509	0.982165	0.932469
< 1	62	51.5	51.5	70.9677	65.4378	60.1382	P06733	ENOA_HUMAN	Alpha-enolase	30	1.48528	0.220689	1.36837	0.401338
< 1	63	50.1	50.1	75.6923	63.6923	57.5385	P18065	IBP2_HUMAN	Insulin-like growth factor-binding protein 2	37	0.985574	0.895319	0.932715	0.583187
< 1	64	48.27	48.27	62.2222	56.4103	56.4103	P07476	INVO_HUMAN	Involucrin	33	0.958002	0.838763	1.01367	0.945213
< 1	65	48.1	48.1	44.474	35.4194	35.4194	P19801	ABP1_HUMAN	Amiloride-sensitive amine oxidase [copper-containing]	34	1.22291	0.241359	1.31085	0.108066
< 1	66	48	48	60.3416	49.5256	49.5256	P04040	CATA_HUMAN	Catalase	26	1.12346	0.720087	1.17884	0.559129
< 1	67	47.52	47.52	48.2059	45.7098	45.7098	P08107	HSP71_HUMAN	Heat shock 70 kDa protein 1A/1B	25	1.17268	0.756448	1.04391	0.930585
< 1	68	46.66	46.81	23.6874	16.4678	13.7231	P01031	CO5_HUMAN	Complement C5	23	1.87319	0.0706675	1.62575	0.315541
< 1	69	46.64	46.64	49.7987	33.8255	26.9799	P05164	PERM_HUMAN	Myeloperoxidase	31	1.21532	0.256854	1.23148	0.221776
< 1	70	44.81	45.05	55.3648	43.9914	43.9914	P08670	VIME_HUMAN	Vimentin	29	1.5319	0.200087	1.44654	0.341171
< 1	71	44.78	54.64	20.994	13.8569	12.664	P98088	MUC5A_HUMAN	Mucin-5AC (Fragments)	27	1.09722	0.438704	1.12181	0.322834
< 1	72	44.4	46.71	37.9656	32.9513	31.6619	P02787	TRFE_HUMAN	Serotransferrin	23	1.82405	0.076743	1.78569	0.101881
< 1	73	44.36	44.36	67.433	67.433	67.433	P00915	CAH1_HUMAN	Carbonic anhydrase 1	51	0.5844	0.0495728	0.647454	0.048188
< 1	74	44.31	44.31	44.0428	36.6801	35.4752	O00391	QSOX1_HUMAN	Sulfhydryl oxidase 1	30	0.968124	0.914843	0.966758	0.911384
< 1	75	44.15	44.38	39.5112	37.4745	37.4745	P08697	A2AP_HUMAN	Alpha-2-antiplasmin	40	0.955277	0.907427	0.969804	0.935572
< 1	76	44.08	44.08	47.9475	43.6782	42.8571	P02771	FETA_HUMAN	Alpha-fetoprotein	26	0.96861	0.858092	1.02104	0.903792
< 1	77	43.86	43.86	27.3517	11.7869	11.7869	P21333	FLNA_HUMAN	Filamin-A	23	1.01666	0.928573	0.992012	0.962772
< 1	78	43.26	43.26	54.8148	43.1481	39.8148	Q16610	ECM1_HUMAN	Extracellular matrix protein 1	25	1.05026	0.831224	0.983772	0.93662
< 1	79	43.21	43.21	94.898	94.898	94.898	P04080	CYTB_HUMAN	Cystatin-B	42	0.975953	0.933616	1.01992	0.953409
< 1	80	43.16	43.16	54.067	51.9139	44.2584	P36955	PEDF_HUMAN	Pigment epithelium-derived factor	36	1.00664	0.978031	1.01604	0.94811
< 1	81	42.88	42.91	64.011	56.5934	54.9451	P04075	ALDOA_HUMAN	Fructose-bisphosphate aldolase A	29	1.17681	0.664538	1.07404	0.834625
< 1	82	42.64	42.64	30.3531	14.3508	12.8702	O60437	PEPL_HUMAN	Periplakin	20	0.828113	0.337529	0.85085	0.389478
< 1	83	42.62	42.62	64.7651	59.396	59.396	P25311	ZA2G_HUMAN	Zinc-alpha-2-glycoprotein	31	1.01681	0.969451	0.951865	0.909175
< 1	84	41.96	41.96	63.5492	49.4005	47.7218	P00558	PGK1_HUMAN	Phosphoglycerate kinase 1	27	1.07445	0.829337	1.09054	0.787199
< 1	85	41.88	41.88	65.0334	47.6615	40.0891	P10909	CLUS_HUMAN	Clusterin	42	1.02449	0.917158	1.00297	0.991739
< 1	86	41.39	41.39	78.1818	72.7273	66.3636	P81605	DCD_HUMAN	Dermcidin	30	0.615121	0.364472	0.512824	0.173434
< 1	87	40.96	40.96	58.6667	42.2857	40.7619	P04196	HRG_HUMAN	Histidine-rich glycoprotein	38	0.949639	0.710932	0.851687	0.213854
< 1	88	40.52	40.52	46.2121	34.8485	33.6364	P08253	MMP2_HUMAN	72 kDa type IV collagenase	21	0.832569	0.65308	0.825545	0.689809
< 1	89	40.49	40.49	75.6014	62.543	58.4192	P17936	IBP3_HUMAN	Insulin-like growth factor-binding protein 3	31	0.868505	0.47512	0.903083	0.630907
< 1	90	40.29	46.42	50	38.015	33.3333	P19013	K2C4_HUMAN	Keratin, type II cytoskeletal 4	25	1.52094	0.451018	1.52351	0.542686
< 1	91	39.68	39.69	84.8485	75.7576	75.2525	P80188	NGAL_HUMAN	Neutrophil gelatinase-associated lipocalin	43	1.07099	0.812504	1.13352	0.624808
< 1	92	39.66	39.66	52.6167	34.7949	34.7949	P14780	MMP9_HUMAN	Matrix metalloproteinase-9	25	1.13008	0.534799	1.01616	0.936527
< 1	93	39.47	39.47	63.4343	54.7475	52.3232	Q9UBG3	CRNN_HUMAN	Cornulin	25	0.974834	0.904619	0.838229	0.396153
< 1	94	39.47	39.47	79.602	79.602	79.602	P02753	RET4_HUMAN	Retinol-binding protein 4	53	1.09097	0.642579	1.17177	0.536936
< 1	95	39.1	39.39	32.8407	32.0197	31.0345	P02768	ALBU_HUMAN	Serum albumin	21	1.72707	0.00851444	1.75446	0.0116869
< 1	96	38.84	39.36	57.6923	49.2308	49.2308	P29508	SPB3_HUMAN	Serpin B3	25	1.10294	0.66038	1.14022	0.59642
< 1	97	38.46	38.46	68.5393	67.0412	64.794	P02647	APOA1_HUMAN	Apolipoprotein A-I	22	0.996216	0.991429	0.946622	0.910452
< 1	98	38.09	38.09	40.1709	34.7009	33.5043	Q08380	LG3BP_HUMAN	Galectin-3-binding protein	23	1.25615	0.311528	1.33798	0.193614
< 1	99	38.09	38.09	57.6159	54.7461	52.3179	P02679	FIBG_HUMAN	Fibrinogen gamma chain	30	0.670603	0.120712	0.649333	0.100697
< 1	100	37.82	37.82	49.8998	40.0802	34.2685	P05546	HEP2_HUMAN	Heparin cofactor 2	21	0.83102	0.538208	0.894853	0.709143
< 1	101	37.8	37.8	43.6364	34.0496	33.2231	P35858	ALS_HUMAN	Insulin-like growth factor-binding protein complex acid labile subunit	22	0.831341	0.30806	0.866655	0.491832
< 1	102	37.44	37.44	24.0028	13.0861	12.0364	O75882	ATRN_HUMAN	Attractin	19	1.26548	0.464855	1.32603	0.439386
< 1	103	37.13	37.13	74.7368	64.7368	58.9474	P41222	PTGDS_HUMAN	Prostaglandin-H2 D-isomerase	38	1.09929	0.475624	1.08507	0.543323
< 1	104	36.81	36.81	43.7743	25.3891	23.1518	P12109	CO6A1_HUMAN	Collagen alpha-1(VI) chain	18	0.965465	0.881565	0.935796	0.784036
< 1	105	36.36	36.36	32.0057	28.3073	27.3115	P23142	FBLN1_HUMAN	Fibulin-1	23	1.27946	0.350079	1.20683	0.489649
< 1	106	36.19	36.19	47.2554	28.1623	28.1623	P11464	PSG1_HUMAN	Pregnancy-specific beta-1-glycoprotein 1	24	1.00769	0.799732	0.945692	0.882899
< 1	107	35.79	35.79	66.474	56.0694	54.6243	P04083	ANXA1_HUMAN	Annexin A1	18	1.19442	0.557633	1.21673	0.466221
< 1	108	35.63	35.63	64.4144	52.2523	52.2523	P13727	PRG2_HUMAN	Bone marrow proteoglycan	39	0.958195	0.654611	1.03019	0.769138
< 1	109	35.44	35.44	49.6957	40.1623	35.6998	Q12805	FBLN3_HUMAN	EGF-containing fibulin-like extracellular matrix protein 1	28	0.658393	0.0499079	0.705197	0.136226
< 1	110	35.41	35.41	67.4242	64.3939	64.3939	P03973	SLPI_HUMAN	Antileukoproteinase	28	2.11571	0.000266292	2.00831	0.000395776
< 1	111	34.9	34.9	47.4409	38.9764	37.4016	P07237	PDIA1_HUMAN	Protein disulfide-isomerase	18	1.23294	0.313748	1.22788	0.385004
< 1	112	34.8	34.8	63.4328	52.7363	51.2438	P04278	SHBG_HUMAN	Sex hormone-binding globulin	20	0.74357	0.493576	0.790363	0.645442
< 1	113	34.55	34.55	85.9259	85.9259	81.4815	Q01469	FABP5_HUMAN	Fatty acid-binding protein, epidermal	27	0.816998	0.70202	0.79946	0.65101
< 1	114	34.46	36.72	50.7645	38.3792	35.9327	P11021	GRP78_HUMAN	78 kDa glucose-regulated protein	19	1.0998	0.572453	1.14486	0.46013
< 1	115	34.38	34.38	72.3776	68.5315	66.4336	P60174	TPIS_HUMAN	Triosephosphate isomerase	27	1.47345	0.000629819	1.46634	0.0495814
< 1	116	34.34	34.34	47.3068	46.8384	45.4333	P29622	KAIN_HUMAN	Kallistatin	20	0.572233	0.144048	0.591177	0.218241
< 1	117	34.03	34.04	45.7792	44.1558	44.1558	Q12841	FSTL1_HUMAN	Follistatin-related protein 1	21	0.874031	0.653378	0.855523	0.613317
< 1	118	33.94	43.95	49.1594	17.5521	15.4001	P02458	CO2A1_HUMAN	Collagen alpha-1(II) chain	31	0.702978	0.373661	0.693774	0.218438
< 1	119	33.92	33.92	37.0213	26.2411	26.2411	P00736	C1R_HUMAN	Complement C1r subcomponent	17	1.25601	0.442755	1.29725	0.549023
< 1	120	33.79	33.79	78.1513	73.1092	68.0672	P61769	B2MG_HUMAN	Beta-2-microglobulin	39	0.960629	0.787221	1.20508	0.295386
< 1	121	33.09	33.09	64.4898	64.4898	62.449	P63104	1433Z_HUMAN	14-3-3 protein zeta/delta	23	0.945935	0.833309	0.951975	0.878972
< 1	122	33.04	33.04	29.1887	17.8131	16.0494	P18206	VINC_HUMAN	Vinculin	16	0.745054	0.140981	0.719516	0.109246
< 1	123	32.77	32.77	34.9927	26.94	25.0366	Q15582	BGH3_HUMAN	Transforming growth factor-beta-induced protein ig-h3	19	0.914226	0.704821	0.95185	0.864561
< 1	124	32.54	32.54	41.2383	13.0257	11.0397	P08572	CO4A2_HUMAN	Collagen alpha-2(IV) chain	16	0.955554	0.79114	0.927381	0.71088
< 1	125	32.32	32.42	42.9326	29.0621	28.2695	P49747	COMP_HUMAN	Cartilage oligomeric matrix protein	18	0.8673	0.669464	0.858642	0.675024
< 1	126	32.27	32.27	32.9053	29.053	27.7689	P29401	TKT_HUMAN	Transketolase	17	1.35138	0.489381	1.54263	0.218132
< 1	127	32.08	40.45	50.4644	35.7585	34.2105	P11142	HSP7C_HUMAN	Heat shock cognate 71 kDa protein	22	1.24075	0.756505	1.13807	0.827097
< 1	128	31.89	31.89	67.5	67.5	67.5	Q07654	TFF3_HUMAN	Trefoil factor 3	28	1.00697	0.986175	0.970356	0.941337
< 1	129	31.51	31.51	66.5615	50.7886	48.8959	P02649	APOE_HUMAN	Apolipoprotein E	16	1.29573	0.432962	1.32762	0.322919
< 1	130	31.44	31.44	21.441	11.7955	10.5752	Q14766	LTBP1_HUMAN	Latent-transforming growth factor beta-binding protein 1	19	0.929151	0.628185	1	1
< 1	131	31.44	31.44	93.8596	82.4561	80.7018	P06702	S10A9_HUMAN	Protein S100-A9	48	1.18511	0.209297	1.18328	0.302465
< 1	132	31.27	31.37	43.3193	27.8481	26.8636	P26927	HGFL_HUMAN	Hepatocyte growth factor-like protein	16	0.852555	0.272475	0.831927	0.269489
< 1	133	31.2	54	48.8474	34.2481	32.8211	O43707	ACTN4_HUMAN	Alpha-actinin-4	31	1.15079	0.752614	1.07448	0.885933
< 1	134	31.2	31.68	34.3973	11.7827	11.2564	Q09666	AHNK_HUMAN	Neuroblast differentiation-associated protein AHNAK	16	1.24398	0.172918	1.16148	0.353642
< 1	135	30.68	30.68	63.4409	63.4409	63.4409	P05109	S10A8_HUMAN	Protein S100-A8	37	1.17109	0.633726	1.05088	0.89049
< 1	136	30.46	30.46	71.1538	66.5385	64.2308	P00918	CAH2_HUMAN	Carbonic anhydrase 2	18	1.38752	0.150559	1.29523	0.173553
< 1	137	30.36	30.36	44.2105	35.5789	33.8947	Q01518	CAP1_HUMAN	Adenylyl cyclase-associated protein 1	16	1.17641	0.294055	1.14087	0.461388
< 1	138	30.09	30.09	49.1749	44.5545	44.5545	P09486	SPRC_HUMAN	SPARC	21	0.906815	0.761015	0.839346	0.615439
< 1	139	29.67	29.67	83.6364	78.7879	74.5455	P62937	PPIA_HUMAN	Peptidyl-prolyl cis-trans isomerase A	20	1.15129	0.823117	1.17321	0.794133
< 1	140	29.65	40.06	43.323	32.1429	30.9006	P04264	K2C1_HUMAN	Keratin, type II cytoskeletal 1	20	0.464164	0.00587601	4.12856	0.000589615
< 1	141	29.53	29.53	39.9306	32.9861	32.9861	Q96PD5	PGRP2_HUMAN	N-acetylmuramoyl-L-alanine amidase	22	0.990116	0.973764	0.906984	0.749468
< 1	142	29.18	31.25	42.3286	14.4723	10.4461	P20908	CO5A1_HUMAN	Collagen alpha-1(V) chain	15	0.894304	0.724617	0.924781	0.788687
< 1	143	29.1	29.1	21.8808	13.153	11.3092	Q13219	PAPP1_HUMAN	Pappalysin-1	15	1.1792	0.184088	1.10213	0.373927
< 1	144	28.89	28.99	28.5052	18.3082	16.686	Q13822	ENPP2_HUMAN	Ectonucleotide pyrophosphatase/phosphodiesterase family member 2	15	0.861371	0.786472	0.866944	0.812921
< 1	145	28.66	28.71	57.5281	40.2247	40	P50395	GDIB_HUMAN	Rab GDP dissociation inhibitor beta	16	0.699652	0.334855	0.675633	0.224993
< 1	146	28.15	28.15	37.9728	24.8109	23.9032	P05160	F13B_HUMAN	Coagulation factor XIII B chain	14	0.83408	0.594574	0.949857	0.875512
< 1	147	28.14	28.14	33.1593	32.8982	32.8982	P80370	DLK1_HUMAN	Protein delta homolog 1	19	0.729058	0.0705564	0.741509	0.0675407
< 1	148	28.12	28.12	43.5158	40.3458	40.3458	P02750	A2GL_HUMAN	Leucine-rich alpha-2-glycoprotein	20	1.20275	0.609988	1.12589	0.783089
< 1	149	28	28	93.5714	93.5714	93.5714	P07737	PROF1_HUMAN	Profilin-1	22	1.01282	0.968177	0.992166	0.982321
< 1	150	27.93	27.93	53.9823	45.1327	45.1327	P07355	ANXA2_HUMAN	Annexin A2	15	0.969682	0.87224	0.756088	0.0917251
< 1	151	27.91	27.91	48.062	42.2481	42.2481	P22692	IBP4_HUMAN	Insulin-like growth factor-binding protein 4	34	1.06028	0.700939	1.063	0.732366
< 1	152	27.9	27.9	50	45.5224	41.5423	P05121	PAI1_HUMAN	Plasminogen activator inhibitor 1	18	0.63301	0.158634	0.5995	0.0909837
< 1	153	27.66	27.66	32.4121	29.6482	29.397	P07093	GDN_HUMAN	Glia-derived nexin	15	1.35494	0.376046	1.2797	0.475214
< 1	154	27.52	27.52	76.1364	73.2955	73.2955	P31025	LCN1_HUMAN	Lipocalin-1	22	0.4145	0.0073	0.4774	0.0149
< 1	155	27.11	27.11	43.3219	30.4795	28.2534	P07357	CO8A_HUMAN	Complement component C8 alpha chain	20	0.903026	0.564826	0.930581	0.632768
< 1	156	27.1	27.1	86.1446	83.7349	80.1205	P23528	COF1_HUMAN	Cofilin-1	15	1.28207	0.634626	1.25022	0.668436
< 1	157	27.05	27.05	46.283	37.6499	36.211	P27797	CALR_HUMAN	Calreticulin	13	0.94966	0.866752	1.06694	0.898629
< 1	158	26.87	26.87	43.8095	23.4921	23.3333	Q13421	MSLN_HUMAN	Mesothelin	17	0.843367	0.681587	0.89568	0.649607
< 1	159	26.66	26.67	63.8767	57.2687	57.2687	P01236	PRL_HUMAN	Prolactin	16	1.09298	0.790478	1.10791	0.786465
< 1	160	26.62	26.62	37.5	30.8468	28.629	Q6P988	NOTUM_HUMAN	Protein notum homolog	17	1.0192	0.90505	1.1185	0.553303
< 1	161	26.25	26.39	40.6015	27.4436	27.4436	P05362	ICAM1_HUMAN	Intercellular adhesion molecule 1	18	0.965453	0.894299	1.00618	0.982541
< 1	162	26.19	26.21	51.2241	39.548	28.8136	P14618	KPYM_HUMAN	Pyruvate kinase isozymes M1/M2	11	1.01747	0.858595	0.946041	0.592944
< 1	163	26.06	26.06	43.2718	34.3008	34.3008	P30740	ILEU_HUMAN	Leukocyte elastase inhibitor	16	1.38671	0.0925641	1.45303	0.0966207
< 1	164	26.01	26.01	42.0315	28.021	28.021	Q6H9L7	ISM2_HUMAN	Isthmin-2	13	0.953443	0.877964	0.976699	0.940447
< 1	165	25.91	25.91	51.3253	43.6145	41.9277	P05543	THBG_HUMAN	Thyroxine-binding globulin	21	0.577689	0.0394995	0.572405	0.084259
< 1	166	25.9	25.9	45.4545	42.4242	38.8889	P32119	PRDX2_HUMAN	Peroxiredoxin-2	17	1.28855	0.552816	1.25989	0.663202
< 1	167	25.81	25.85	34.0102	24.3655	23.181	P07358	CO8B_HUMAN	Complement component C8 beta chain	16	0.637943	0.00284335	0.608173	0.00529941
< 1	168	25.7	25.7	20.229	16.9847	16.9847	P07602	SAP_HUMAN	Proactivator polypeptide	14	0.945791	0.776823	0.880875	0.479156
< 1	169	25.15	25.15	45.6973	33.5312	33.5312	P37837	TALDO_HUMAN	Transaldolase	12	1.16386	0.619521	1.18598	0.674154
< 1	170	25.09	26.15	32.2472	15.0562	15.0562	Q06033	ITIH3_HUMAN	Inter-alpha-trypsin inhibitor heavy chain H3	18	1.06591	0.74867	0.981149	0.913193
< 1	171	25.05	25.05	38.5305	33.6918	31.5412	P06744	G6PI_HUMAN	Glucose-6-phosphate isomerase	13	0.779016	0.227879	0.92209	0.718646
< 1	172	24.92	25.97	30.7143	25.3571	20.8929	Q14520	HABP2_HUMAN	Hyaluronan-binding protein 2	11	0.725436	0.362922	0.645448	0.255513
< 1	173	24.88	24.88	78.3784	68.2432	63.5135	P61626	LYSC_HUMAN	Lysozyme C	28	0.815726	0.422545	0.840605	0.488258
< 1	174	24.77	27.09	39.7531	34.321	33.0864	P08185	CBG_HUMAN	Corticosteroid-binding globulin	20	0.637144	0.26217	0.630938	0.0900987
< 1	175	24.69	24.69	59.4059	55.9406	51.9802	P05452	TETN_HUMAN	Tetranectin	19	0.764754	0.525998	0.740973	0.419833
< 1	176	24.38	24.42	41.3861	27.5248	27.5248	P30101	PDIA3_HUMAN	Protein disulfide-isomerase A3	13	1.23213	0.636227	1.2866	0.225714
< 1	177	24.15	24.15	38.2	24.4	24.4	P05155	IC1_HUMAN	Plasma protease C1 inhibitor	15	0.938229	0.849103	0.982301	0.964002
< 1	178	24.07	62.16	91.1565	88.4354	88.4354	P02042	HBD_HUMAN	Hemoglobin subunit delta	128	1.05312	0.84228	0.938125	0.838328
< 1	179	24	24	62.2047	59.4488	59.4488	P18669	PGAM1_HUMAN	Phosphoglycerate mutase 1	17	1.01001	0.976103	1.13305	0.698575
< 1	180	23.88	23.88	46.8657	46.8657	46.8657	P04406	G3P_HUMAN	Glyceraldehyde-3-phosphate dehydrogenase	14	1.16299	0.634741	1.17781	0.707416
< 1	181	23.82	23.82	23.8754	10.8997	10.8997	Q86VB7	C163A_HUMAN	Scavenger receptor cysteine-rich type 1 protein M130	13	1.28506	0.48789	1.25868	0.512693
< 1	182	23.47	23.89	45.2206	29.7794	27.9412	P24593	IBP5_HUMAN	Insulin-like growth factor-binding protein 5	18	1.21272	0.381248	1.18749	0.22456
< 1	183	23.4	23.4	72.381	72.381	72.381	P09211	GSTP1_HUMAN	Glutathione S-transferase P	17	1.31096	0.392254	1.33974	0.383148
< 1	184	23.29	23.29	97.7273	93.1818	93.1818	P62328	TYB4_HUMAN	Thymosin beta-4	15	0.941057	0.950895	1.3196	0.690551
< 1	185	23.16	23.16	21.8699	6.1786	6.13197	P22105	TENX_HUMAN	Tenascin-X	11	0.809746	0.454358	0.852363	0.563925
< 1	186	23.15	23.15	39.1982	35.1893	33.853	Q15113	PCOC1_HUMAN	Procollagen C-endopeptidase enhancer 1	11	1.05585	0.837307	1.05207	0.883772
< 1	187	23.09	23.09	40.3141	31.9372	30.1047	Q9UGM5	FETUB_HUMAN	Fetuin-B	13	0.838756	0.264771	0.874628	0.463106
< 1	188	23.07	23.1	58.1028	57.7075	52.1739	P00746	CFAD_HUMAN	Complement factor D	14	1.11054	0.869236	0.971862	0.946326
< 1	189	23.06	23.06	36.3057	34.3949	34.3949	P10451	OSTP_HUMAN	Osteopontin	18	0.843911	0.748938	0.806036	0.412194
< 1	190	23.02	23.02	66.8203	56.2212	52.9954	P01243	CSH_HUMAN	Chorionic somatomammotropin hormone	19	0.668032	0.616334	0.647225	0.629453
< 1	191	22.92	22.92	49.2908	38.6525	34.7518	Q16270	IBP7_HUMAN	Insulin-like growth factor-binding protein 7	12	0.844997	0.639295	0.794084	0.54796
< 1	192	22.8	23.52	41.9355	38.3065	33.0645	P67936	TPM4_HUMAN	Tropomyosin alpha-4 chain	12	1.06284	0.800457	1.18116	0.211902
< 1	193	22.42	22.42	53.0184	27.8215	27.8215	P08174	DAF_HUMAN	Complement decay-accelerating factor	13	1.14384	0.504942	1.1986	0.375733
< 1	194	22.32	22.32	63.6816	59.7015	58.7065	Q01995	TAGL_HUMAN	Transgelin	16	0.696024	0.319852	0.709507	0.310792
< 1	195	22.21	33.64	53.0021	30.2277	30.2277	P05787	K2C8_HUMAN	Keratin, type II cytoskeletal 8	18	1.02951	0.953219	1.02731	0.964654
< 1	196	22.16	22.16	93.2584	87.6405	87.6405	P35321	SPR1A_HUMAN	Cornifin-A	28	1.11174	0.0986378	1.0341	0.459133
< 1	197	21.89	21.89	75.3769	60.804	56.2814	P37802	TAGL2_HUMAN	Transgelin-2	16	1.17762	0.306303	1.22414	0.219213
< 1	198	21.65	21.65	39.1566	31.6265	31.3253	P00338	LDHA_HUMAN	L-lactate dehydrogenase A chain	11	0.914351	0.73429	0.886279	0.708739
< 1	199	21.59	21.59	74.1071	58.4821	58.4821	P30041	PRDX6_HUMAN	Peroxiredoxin-6	13	0.868657	0.570281	0.783012	0.433003
< 1	200	21.13	21.13	42.3983	28.0514	25.6959	P22894	MMP8_HUMAN	Neutrophil collagenase	11	1.23206	0.331237	1.36026	0.307532
< 1	201	21.12	21.13	25.8532	13.6505	12.2027	P15144	AMPN_HUMAN	Aminopeptidase N	10	0.88259	0.503592	0.871004	0.389805
< 1	202	20.94	20.95	38.3023	27.7433	23.1884	P52209	6PGD_HUMAN	6-phosphogluconate dehydrogenase, decarboxylating	10	1.24963	0.515563	1.29704	0.511628
< 1	203	20.8	24.8	58.1481	49.2593	49.2593	P36980	FHR2_HUMAN	Complement factor H-related protein 2	18	0.965978	0.867291	1.06598	0.61689
< 1	204	20.38	20.38	43.2584	40.7303	40.7303	Q12907	LMAN2_HUMAN	Vesicular integral-membrane protein VIP36	12	0.88544	0.601194	0.866404	0.597694
< 1	205	20.15	20.16	13.2358	4.66736	2.99547	P35555	FBN1_HUMAN	Fibrillin-1	8	1.05984	0.57903	1.03724	0.796298
< 1	206	20.05	20.13	30.9091	29.5455	26.8182	P16035	TIMP2_HUMAN	Metalloproteinase inhibitor 2	10	0.970801	0.961455	0.986553	0.98189
< 1	207	20	20	18.242	12.3819	12.3819	P22314	UBA1_HUMAN	Ubiquitin-like modifier-activating enzyme 1	10	1.16014	0.131597	1.25283	0.114165
< 1	208	20	20	20.858	15.5325	15.5325	P07225	PROS_HUMAN	Vitamin K-dependent protein S	12	0.826883	0.549662	0.875467	0.726456
< 1	209	19.52	19.52	27.3032	19.933	16.7504	P04003	C4BPA_HUMAN	C4b-binding protein alpha chain	10	0.982831	0.96593	1.14429	0.707179
< 1	210	19.33	19.33	32.0144	25.8993	22.8417	Q01638	ILRL1_HUMAN	Interleukin-1 receptor-like 1	11	0.848284	0.631575	0.782066	0.475623
< 1	211	19.15	19.15	52	47	42	P02652	APOA2_HUMAN	Apolipoprotein A-II	13	0.849578	0.806966	0.851265	0.84923
< 1	212	18.98	18.98	50.2415	50.2415	42.9952	P01033	TIMP1_HUMAN	Metalloproteinase inhibitor 1	12	0.902198	0.828429	0.927018	0.805451
< 1	213	18.91	18.91	57.0513	51.2821	51.2821	P07998	RNAS1_HUMAN	Ribonuclease pancreatic	22	0.911779	0.459834	0.846848	0.304703
< 1	214	18.83	18.83	40.2089	34.7258	32.8982	P36222	CH3L1_HUMAN	Chitinase-3-like protein 1	11	0.919166	0.655162	0.810128	0.419425
< 1	215	18.54	18.54	37.3809	29.0095	25.114	Q9UGM3	DMBT1_HUMAN	Deleted in malignant brain tumors 1 protein	14	1.14684	0.316056	1.30441	0.105582
< 1	216	18.49	20.09	41.0678	23.4086	23.4086	Q9NZP8	C1RL_HUMAN	Complement C1r subcomponent-like protein	11	0.865799	0.640008	0.811411	0.439486
< 1	217	18.43	18.43	29.3675	18.5241	17.6205	Q14515	SPRL1_HUMAN	SPARC-like protein 1	9	0.979503	0.943632	0.995275	0.98794
< 1	218	18.36	18.36	48.8	27.2	27.2	P08571	CD14_HUMAN	Monocyte differentiation antigen CD14	12	0.958069	0.921682	0.922976	0.831083
< 1	219	18.31	18.31	18.8679	12.7636	12.7636	Q02487	DSC2_HUMAN	Desmocollin-2	9	1.02984	0.78248	1.02368	0.847977
< 1	220	18.11	18.11	27.1858	18.1694	12.1585	P07900	HS90A_HUMAN	Heat shock protein HSP 90-alpha	8	1.13244	0.8594	1.12893	0.870063
< 1	221	18.04	18.04	68.1452	53.2258	53.2258	Q8IWL2	SFTA1_HUMAN	Pulmonary surfactant-associated protein A1	10	0.575862	0.0386354	0.6079	0.204557
< 1	221	0	18.04	63.7097	53.2258	53.2258	Q8IWL1	SFPA2_HUMAN	Pulmonary surfactant-associated protein A2	10
< 1	222	18.03	18.03	20.6704	11.5084	11.5084	Q14118	DAG1_HUMAN	Dystroglycan	9	1.15182	0.69438	0.926847	0.849887
< 1	223	18	25.58	79.5918	72.1088	72.1088	P69892	HBG2_HUMAN	Hemoglobin subunit gamma-2	23	1.68166	0.325623	1.85073	0.191935
< 1	223	0	23.58	71.4286	63.9456	63.9456	P69891	HBG1_HUMAN	Hemoglobin subunit gamma-1	22
< 1	224	18	18	45.8904	38.3562	38.3562	P01034	CYTC_HUMAN	Cystatin-C	16	0.801933	0.594569	0.882372	0.775114
< 1	225	17.96	19.11	67.7778	47.7778	47.7778	P09466	PAEP_HUMAN	Glycodelin	21	1.69123	0.00851058	1.72038	0.00524938
< 1	226	17.93	17.98	19.9761	15.9091	13.9952	Q15063	POSTN_HUMAN	Periostin	8	0.916836	0.698384	0.902597	0.616189
< 1	227	17.67	22.76	37.5	22.774	21.4041	P13645	K1C10_HUMAN	Keratin, type I cytoskeletal 10	12	0.32172	0.0345166	2.40526	0.0210977
< 1	228	17.59	17.76	29.9389	23.2179	21.7923	P43490	NAMPT_HUMAN	Nicotinamide phosphoribosyltransferase	10	1.40553	0.0162921	1.45247	0.0231642
< 1	229	17.56	17.62	19.784	4.21456	2.43817	P15924	DESP_HUMAN	Desmoplakin	7	0.971954	0.858049	1.03726	0.897326
< 1	230	17.5	17.53	36.8764	23.2104	23.2104	Q02818	NUCB1_HUMAN	Nucleobindin-1	9	0.819697	0.245746	0.777143	0.0711812
< 1	231	17.15	17.15	24.8596	15.309	15.309	P22079	PERL_HUMAN	Lactoperoxidase	9	0.856095	0.0756992	0.897567	0.150083
< 1	232	17.13	17.28	17.9082	5.45918	5.45918	P35579	MYH9_HUMAN	Myosin-9	9	1.45243	0.367403	1.49399	0.388286
< 1	233	17.02	18.71	11.7883	9.94387	7.85886	P14543	NID1_HUMAN	Nidogen-1	10	1.0569	0.923222	0.961297	0.953887
< 1	234	16.8	16.8	20.2114	14.3989	10.568	Q9HCU0	CD248_HUMAN	Endosialin	10	1.10774	0.590014	1.26484	0.260776
< 1	235	16.57	16.57	33.8403	33.8403	26.9962	O95633	FSTL3_HUMAN	Follistatin-related protein 3	9	0.736365	0.231504	0.720135	0.150848
< 1	236	16.48	16.48	68.2927	52.6829	50.7317	P04792	HSPB1_HUMAN	Heat shock protein beta-1	12	0.9186	0.848971	1.00641	0.98729
< 1	237	16.31	16.31	31.377	20.7675	20.7675	P14384	CBPM_HUMAN	Carboxypeptidase M	14	0.780759	0.00730286	0.783431	0.00474311
< 1	238	16.3	16.3	48.5595	6.18074	5.39276	P20930	FILA_HUMAN	Filaggrin	10	0.704782	0.0269352	0.720416	0.0231317
< 1	239	16.26	16.26	58.2781	50.9934	50.9934	P61916	NPC2_HUMAN	Epididymal secretory protein E1	9	0.790873	0.75823	0.814896	0.803742
< 1	240	16.24	16.84	32.3795	14.9096	14.006	P02545	LMNA_HUMAN	Prelamin-A/C	9	1.14143	0.71143	1.22575	0.514987
< 1	241	16.18	16.18	28.3465	22.3097	22.3097	P07988	PSPB_HUMAN	Pulmonary surfactant-associated protein B	10	0.782318	0.608596	0.70928	0.322091
< 1	242	16.05	16.05	40.6417	37.9679	37.9679	P30086	PEBP1_HUMAN	Phosphatidylethanolamine-binding protein 1	8	1.04299	0.857611	1.11541	0.667204
< 1	243	16	16	51.5625	36.7188	36.7188	P13987	CD59_HUMAN	CD59 glycoprotein	18	0.890969	0.733823	0.845642	0.610582
< 1	244	16	16	20.7627	19.2797	19.2797	Q13228	SBP1_HUMAN	Selenium-binding protein 1	8	1.00836	0.976239	0.997593	0.993704
< 1	245	16	16	54.3689	53.3981	53.3981	P62805	H4_HUMAN	Histone H4	10	2.10829	0.0263412	2.00426	0.178496
< 1	246	16	16	63.7584	63.7584	63.7584	P27482	CALL3_HUMAN	Calmodulin-like protein 3	10	0.78195	0.147626	0.806726	0.266132
< 1	247	16	16	49.505	49.505	49.505	P07360	CO8G_HUMAN	Complement component C8 gamma chain	11	0.768661	0.220706	0.723445	0.214537
< 1	248	15.98	16.26	46.2687	41.791	41.791	P52566	GDIR2_HUMAN	Rho GDP-dissociation inhibitor 2	11	0.6719	0.653541	0.672747	0.685843
< 1	249	15.93	15.93	27.896	20.0946	20.0946	Q96IY4	CBPB2_HUMAN	Carboxypeptidase B2	10	0.81392	0.177998	0.72561	0.0233127
< 1	250	15.83	15.84	17.0058	15.2616	14.0988	P09871	C1S_HUMAN	Complement C1s subcomponent	8	1.10079	0.827804	1.19218	0.670533
< 1	251	15.75	15.75	38.4615	37.5	37.5	Q96DA0	ZG16B_HUMAN	Zymogen granule protein 16 homolog B	14	0.57063	0.571213	0.531052	0.352356
< 1	252	15.71	15.71	55.6338	44.3662	44.3662	Q14019	COTL1_HUMAN	Coactosin-like protein	8	0.970045	0.973108	0.91018	0.894905
< 1	253	15.63	15.63	15.907	11.814	9.39535	Q7Z7G0	TARSH_HUMAN	Target of Nesh-SH3	7	1.00777	0.96478	1.16195	0.839432
< 1	254	15.58	15.58	36.7347	27.3469	27.3469	P54108	CRIS3_HUMAN	Cysteine-rich secretory protein 3	17	1	1	0.99525	0.991101
< 1	255	15.52	15.52	30.2395	30.2395	26.3473	P40925	MDHC_HUMAN	Malate dehydrogenase, cytoplasmic	9	1.52339	0.365576	1.49	0.382681
< 1	256	15.22	15.22	25.8929	19.8661	19.8661	Q9UBX5	FBLN5_HUMAN	Fibulin-5	13	0.862893	0.262885	0.835547	0.264435
< 1	257	15.16	15.16	32.7434	29.7935	27.4336	P07858	CATB_HUMAN	Cathepsin B	7	0.947503	0.919617	0.888115	0.837189
< 1	258	15.02	15.02	49.505	49.505	49.505	P26447	S10A4_HUMAN	Protein S100-A4	7	1.55841	0.587245	1.28591	0.809878
< 1	259	14.95	16.95	20.1814	14.966	13.2653	P12830	CADH1_HUMAN	Cadherin-1	9	0.581971	0.308738	0.595655	0.38497
< 1	260	14.88	14.88	22.0302	18.5745	15.5508	Q6UXB8	PI16_HUMAN	Peptidase inhibitor 16	9	1.26359	0.132289	1.25854	0.287652
< 1	261	14.62	14.62	27.7064	17.6147	15.4128	P22792	CPN2_HUMAN	Carboxypeptidase N subunit 2	7	0.929742	0.860836	1.00094	0.998277
< 1	262	14.61	14.61	19.692	12.5413	9.79098	O43184	ADA12_HUMAN	Disintegrin and metalloproteinase domain-containing protein 12	7	0.567422	0.0188487	0.603769	0.0736287
< 1	263	14.58	14.59	35.6608	20.9476	19.202	Q8NBJ4	GOLM1_HUMAN	Golgi membrane protein 1	7	0.659903	0.449319	0.834246	0.618451
< 1	264	14.53	14.53	70.7792	59.0909	50	P02144	MYG_HUMAN	Myoglobin	7	0.643111	0.424347	0.64351	0.331555
< 1	265	14.28	14.28	68.8889	65.9259	65.9259	P09382	LEG1_HUMAN	Galectin-1	9	1.37316	0.453142	1.19469	0.738274
< 1	266	14.27	14.56	14.3644	3.77804	3.4632	Q9Y490	TLN1_HUMAN	Talin-1	7	0.979224	0.92985	0.980123	0.923344
< 1	267	14.22	14.22	25.3886	22.7979	22.7979	P17900	SAP3_HUMAN	Ganglioside GM2 activator	7	0.801729	0.676019	0.76693	0.682046
< 1	268	14.1	14.1	27.0455	21.1364	21.1364	Q15084	PDIA6_HUMAN	Protein disulfide-isomerase A6	7	0.956902	0.920927	1.01846	0.954243
< 1	269	14.08	14.08	26.8908	22.1289	22.1289	Q8NFJ5	RAI3_HUMAN	Retinoic acid-induced protein 3	8	0.501558	0.269316	0.547133	0.173355
< 1	270	14.07	14.07	17.7367	9.03156	9.03156	P55786	PSA_HUMAN	Puromycin-sensitive aminopeptidase	7	1.05899	0.884927	1.07294	0.889351
< 1	271	14	20.04	42.5	25.25	25.25	P08727	K1C19_HUMAN	Keratin, type I cytoskeletal 19	12	1.4198	0.446799	1.34336	0.480815
< 1	272	14	14.32	31.0345	21.9212	20.6897	P05154	IPSP_HUMAN	Plasma serine protease inhibitor	7	0.766444	0.168156	0.721855	0.112585
< 1	273	14	14	56.4356	48.5149	48.5149	P31151	S10A7_HUMAN	Protein S100-A7	10	0.873735	0.74798	0.945337	0.90098
< 1	274	14	14	9.97305	9.97305	9.97305	P16070	CD44_HUMAN	CD44 antigen	8	1.16356	0.876654	1.25202	0.817751
< 1	275	13.82	13.82	12.3636	7.12727	7.12727	Q14112	NID2_HUMAN	Nidogen-2	7	0.905723	0.813567	0.947811	0.890423
< 1	276	13.73	13.73	27.366	3.24971	3.24971	P39060	COIA1_HUMAN	Collagen alpha-1(XVIII) chain	7	0.847739	0.723335	0.826645	0.656857
< 1	277	13.73	13.73	46.3277	42.3729	42.3729	P18510	IL1RA_HUMAN	Interleukin-1 receptor antagonist protein	10	1.06596	0.695756	1.02706	0.88542
< 1	278	13.71	13.71	60.4027	60.4027	60.4027	Q15828	CYTM_HUMAN	Cystatin-M	12	1.08205	0.55053	1.07694	0.424567
< 1	279	13.7	13.7	20.3057	19.4323	19.4323	Q8N4F0	BPIB2_HUMAN	BPI fold-containing family B member 2	8	0.677375	0.505414	0.575763	0.475761
< 1	280	13.7	13.7	58.0952	58.0952	58.0952	P10599	THIO_HUMAN	Thioredoxin	9	0.906729	0.81335	0.943482	0.88768
< 1	281	13.64	13.64	19.5853	10.023	10.023	Q8WUM4	PDC6I_HUMAN	Programmed cell death 6-interacting protein	7	1.26863	0.484993	1.32604	0.235023
< 1	282	13.52	13.52	39.8551	39.8551	39.8551	P29373	RABP2_HUMAN	Cellular retinoic acid-binding protein 2	7	0.855315	0.417434	0.942064	0.812363
< 1	283	13.49	13.49	45.8924	20.1133	18.1303	P22626	ROA2_HUMAN	Heterogeneous nuclear ribonucleoproteins A2/B1	6	1.35131	0.638654	1.19964	0.809736
< 1	284	13.46	13.46	13.1244	2.873	2.35064	Q99715	COCA1_HUMAN	Collagen alpha-1(XII) chain	6	0.78641	0.0875707	0.92726	0.501096
< 1	285	13.42	13.42	62.3288	53.4247	53.4247	Q9NZT1	CALL5_HUMAN	Calmodulin-like protein 5	7	1.0294	0.9453	1.1533	0.791509
< 1	286	13.22	15.22	25.1497	24.5509	22.7545	P07195	LDHB_HUMAN	L-lactate dehydrogenase B chain	7	1.06251	0.891781	1.06721	0.882728
< 1	287	13.15	13.15	40.4	29.6	26.8	P17931	LEG3_HUMAN	Galectin-3	8	1.1107	0.561677	1.1111	0.148423
< 1	288	13.06	35.3	36.6894	24.2321	22.8669	P15311	EZRI_HUMAN	Ezrin	19	1.07389	0.855302	1.04764	0.907971
< 1	289	13.04	13.36	65.9341	58.2418	37.3626	P11684	UTER_HUMAN	Uteroglobin	8	1.00874	0.974984	1.02205	0.947653
< 1	290	12.96	12.96	38.806	38.0597	38.0597	Q16378	PROL4_HUMAN	Proline-rich protein 4	7	0.843449	0.147397	0.78595	0.0251965
< 1	291	12.89	12.89	19.7756	11.2202	10.2384	P55290	CAD13_HUMAN	Cadherin-13	7	1.0709	0.326876	1.11243	0.319487
< 1	292	12.81	15.76	58.2915	43.2161	33.6683	Q06830	PRDX1_HUMAN	Peroxiredoxin-1	10	1.3576	0.716584	1.27755	0.838613
< 1	293	12.8	12.8	51.4706	44.6078	41.6667	P52565	GDIR1_HUMAN	Rho GDP-dissociation inhibitor 1	6	1.0386	0.868599	1.07772	0.732173
< 1	294	12.71	12.72	22.2883	12.63	11.4413	Q6EMK4	VASN_HUMAN	Vasorin	8	1.06088	0.272415	1.03779	0.679456
< 1	295	12.63	12.63	41.7763	18.75	18.4211	P35030	TRY3_HUMAN	Trypsin-3	7	1.33374	0.0189995	1.29024	0.0267403
< 1	296	12.47	20.47	40.2985	32.5373	30.4478	Q9UQ72	PSG11_HUMAN	Pregnancy-specific beta-1-glycoprotein 11	11	0.816991	0.0788165	0.738167	0.1707
< 1	297	12.38	20.83	53.2258	47.5806	39.1129	P31947	1433S_HUMAN	14-3-3 protein sigma	15	1.2266	0.760478	1.07689	0.920615
< 1	298	12.37	12.37	15.9151	14.3236	12.7321	Q8TAX7	MUC7_HUMAN	Mucin-7	7	0.486104	0.397954	0.465866	0.381937
< 1	299	12.18	12.18	13.2368	6.10134	6.10134	Q9UHI8	ATS1_HUMAN	A disintegrin and metalloproteinase with thrombospondin motifs 1	7	0.798862	0.607959	0.933318	0.880887
< 1	300	12.12	13.22	13.1455	1.08342	0.934453	Q8WXI7	MUC16_HUMAN	Mucin-16	5	1.12185	0.317098	1.09574	0.545103
< 1	301	12.12	12.12	18.2812	11.5625	10.4687	P07911	UROM_HUMAN	Uromodulin	6	0.77895	0.308219	0.74156	0.320132
< 1	302	12.05	12.05	19.4631	8.16555	8.16555	P30530	UFO_HUMAN	Tyrosine-protein kinase receptor UFO	7	1.15968	0.556239	1.18788	0.366116
< 1	303	12.05	12.05	25.355	15.0101	15.0101	P55058	PLTP_HUMAN	Phospholipid transfer protein	7	0.704281	0.397151	0.550005	0.117559
< 1	304	12.04	12.04	29.3542	18.0039	14.09	P19961	AMY2B_HUMAN	Alpha-amylase 2B	5	1.15458	0.713975	1.16422	0.669937
< 1	304	0	12.04	29.3542	18.0039	14.09	P04745	AMY1_HUMAN	Alpha-amylase 1	5
< 1	304	0.04	10.08	33.6595	15.4599	11.546	P04746	AMYP_HUMAN	Pancreatic alpha-amylase	4
< 1	305	12.03	12.32	29.5964	27.3543	27.3543	P02743	SAMP_HUMAN	Serum amyloid P-component	6	0.751617	0.750123	0.821485	0.828613
< 1	306	12.03	12.03	42.4	22.9333	22.4	P35247	SFTPD_HUMAN	Pulmonary surfactant-associated protein D	7	0.887277	0.178767	0.870426	0.231597
< 1	307	12.03	12.03	23.1308	17.5234	17.5234	O14498	ISLR_HUMAN	Immunoglobulin superfamily containing leucine-rich repeat protein	6	0.89016	0.574616	0.773506	0.305659
< 1	308	12.01	12.02	48.0469	23.4375	23.4375	O00584	RNT2_HUMAN	Ribonuclease T2	6	1.14012	0.834956	1.17813	0.794545
< 1	309	12	12	24.9443	19.5991	19.5991	Q9BQE3	TBA1C_HUMAN	Tubulin alpha-1C chain	7	0.930119	0.419814	0.985426	0.937444
< 1	309	0	12	24.8337	19.5122	19.5122	Q71U36	TBA1A_HUMAN	Tubulin alpha-1A chain	7
< 1	309	0	12	24.8337	19.5122	19.5122	P68363	TBA1B_HUMAN	Tubulin alpha-1B chain	7
< 1	309	0	10	21.5556	16.2222	16.2222	Q13748	TBA3C_HUMAN	Tubulin alpha-3C/D chain	6
< 1	310	12	12	43.9153	32.2751	32.2751	Q99497	PARK7_HUMAN	Protein DJ-1	6	1.35998	0.472019	1.4191	0.441471
< 1	311	12	12	62.9956	53.7445	53.7445	P80723	BASP1_HUMAN	Brain acid soluble protein 1	6	1.41613	0.181657	1.37854	0.140734
< 1	312	12	12	24.1692	21.7523	21.7523	Q9BUD6	SPON2_HUMAN	Spondin-2	6	0.80025	0.437856	0.85621	0.589107
< 1	313	12	12	32.6829	32.6829	32.6829	Q9Y5Z4	HEBP2_HUMAN	Heme-binding protein 2	7	1.00377	0.940305	1.04896	0.658137
< 1	314	12	12	28.1938	28.1938	28.1938	Q92520	FAM3C_HUMAN	Protein FAM3C	6	1.3287	0.680526	1.27743	0.756614
< 1	315	12	12	28.3401	28.3401	28.3401	Q6UWP8	SBSN_HUMAN	Suprabasin	7	0.924885	0.707749	0.978957	0.907451
< 1	316	12	12	26.4706	26.4706	26.4706	P49913	CAMP_HUMAN	Cathelicidin antimicrobial peptide	10	0.827689	0.286758	0.811727	0.334458
< 1	317	11.79	25.92	40.6103	28.6385	24.6479	Q00887	PSG9_HUMAN	Pregnancy-specific beta-1-glycoprotein 9	15	1.06557	0.507423	1.02412	0.867119
< 1	318	11.71	11.71	87.7372	85.4015	61.7518	P0CG48	UBC_HUMAN	Polyubiquitin-C	7	0.258128	0.000382224	0.26678	0.000806483
< 1	318	0	11.71	86.8996	85.1528	61.5721	P0CG47	UBB_HUMAN	Polyubiquitin-B	7
< 1	318	0	11.68	44.2308	41.6667	30.1282	P62979	RS27A_HUMAN	Ubiquitin-40S ribosomal protein S27a	7
< 1	318	0	11.65	57.8125	50.7812	36.7188	P62987	RL40_HUMAN	Ubiquitin-60S ribosomal protein L40	7
< 1	319	11.7	11.7	25.4505	16.4414	16.4414	P07437	TBB5_HUMAN	Tubulin beta chain	6	1.24399	0.123774	1.12621	0.856809
< 1	319	0	9.7	18.8764	13.7079	13.7079	Q9BVA1	TBB2B_HUMAN	Tubulin beta-2B chain	5
< 1	319	0	9.7	18.8764	13.7079	13.7079	Q13885	TBB2A_HUMAN	Tubulin beta-2A chain	5
< 1	320	11.7	11.7	20.8092	17.341	17.341	O95274	LYPD3_HUMAN	Ly6/PLAUR domain-containing protein 3	8	0.889285	0.818507	0.806672	0.702983
< 1	321	11.56	11.56	72.7273	61.6162	61.6162	P02656	APOC3_HUMAN	Apolipoprotein C-III	8	1.64148	0.23667	1.34785	0.538167
< 1	322	11.52	11.67	16.3666	8.01964	8.01964	P09960	LKHA4_HUMAN	Leukotriene A-4 hydrolase	6	1.87887	0.414124	1.92524	0.526652
< 1	323	11.45	11.45	34.4444	29.4444	28.8889	P01344	IGF2_HUMAN	Insulin-like growth factor II	6	1.29474	0.726236	1.12377	0.902963
< 1	324	11.4	11.4	57.7778	44.4444	44.4444	P06703	S10A6_HUMAN	Protein S100-A6	6	1.13462	0.907294	1.17291	0.895336
< 1	325	11.3	11.3	22.2222	16.4352	16.4352	Q8NBS9	TXND5_HUMAN	Thioredoxin domain-containing protein 5	6	1.16671	0.583172	1.22072	0.212587
< 1	326	11.3	11.3	41.2621	41.2621	41.2621	P30043	BLVRB_HUMAN	Flavin reductase (NADPH)	7	0.832177	0.514661	1.0063	0.980774
< 1	327	11.25	11.25	18.4707	9.53327	7.94439	Q8WZ75	ROBO4_HUMAN	Roundabout homolog 4	5	1.23154	0.14154	1.11209	0.708314
< 1	328	11.23	11.23	29.9349	14.7505	9.76139	P31146	COR1A_HUMAN	Coronin-1A	5	1.21797	0.267323	1.33974	0.548929
< 1	329	11.21	11.81	70.4082	65.3061	60.2041	P01040	CYTA_HUMAN	Cystatin-A	6	0.351204	0.293784	0.435706	0.392787
< 1	330	11.19	11.19	22.6824	13.4122	11.6371	Q96KN2	CNDP1_HUMAN	Beta-Ala-His dipeptidase	5	0.843476	0.550567	0.893183	0.84551
< 1	331	11.15	11.15	47.619	39.881	32.7381	P59998	ARPC4_HUMAN	Actin-related protein 2/3 complex subunit 4	5	1.14911	0.495542	1.17215	0.656388
< 1	332	11.15	11.15	78.1609	78.1609	78.1609	P07108	ACBP_HUMAN	Acyl-CoA-binding protein	6	0.630851	0.420673	0.685243	0.499311
< 1	333	11.12	11.12	53.0612	48.9796	48.9796	P02766	TTHY_HUMAN	Transthyretin	7	1.20723	0.476534	1.15965	0.535797
< 1	334	11.1	43.99	43.7288	29.4915	28.4746	P13647	K2C5_HUMAN	Keratin, type II cytoskeletal 5	32	0.922734	0.74667	1.0956	0.7459
< 1	335	11.07	32.39	57.2727	45.7576	45.7576	Q03591	FHR1_HUMAN	Complement factor H-related protein 1	23	1.14738	0.813046	1.08271	0.919184
< 1	336	11.05	21.23	41.9014	33.8028	24.6479	P06753	TPM3_HUMAN	Tropomyosin alpha-3 chain	10	1.01117	0.974299	1.10294	0.796319
< 1	337	11.04	11.04	19.0887	3.81773	3.44828	Q8N2S1	LTBP4_HUMAN	Latent-transforming growth factor beta-binding protein 4	5	0.931065	0.669059	0.947426	0.623617
< 1	338	11	11	9.02475	9.02475	7.86026	P21980	TGM2_HUMAN	Protein-glutamine gamma-glutamyltransferase 2	5	1.35374	0.636856	1.27284	0.739766
< 1	339	10.96	10.96	11.1582	11.1582	9.32203	P20810	ICAL_HUMAN	Calpastatin	5	0.828993	0.609754	0.782653	0.485099
< 1	340	10.77	10.77	24.7126	17.2414	15.5172	P40121	CAPG_HUMAN	Macrophage-capping protein	7	1.55469	0.230695	1.22534	0.637837
< 1	341	10.75	13.15	38.4409	22.043	15.3226	P09651	ROA1_HUMAN	Heterogeneous nuclear ribonucleoprotein A1	6	1.58354	0.116683	1.41357	0.361216
< 1	342	10.74	10.74	45.614	45.614	44.7368	O75368	SH3L1_HUMAN	SH3 domain-binding glutamic acid-rich-like protein	7	0.794938	0.485316	0.755929	0.396658
< 1	343	10.7	10.7	18.75	11.1742	9.84849	P14314	GLU2B_HUMAN	Glucosidase 2 subunit beta	5	1.18125	0.809011	1.3239	0.678706
< 1	344	10.64	10.64	20.2869	13.1148	11.2705	P00742	FA10_HUMAN	Coagulation factor X	5	1.33739	0.572348	1.32405	0.626669
< 1	345	10.62	10.62	13.3985	4.10758	3.56968	O00468	AGRIN_HUMAN	Agrin	6	0.931467	0.562277	0.980198	0.859717
< 1	346	10.57	11.34	18.9376	15.4734	14.0878	P20061	TCO1_HUMAN	Transcobalamin-1	6	0.727885	0.540928	0.654132	0.344619
< 1	347	10.54	12.54	69.7987	56.3758	45.6376	P62158	CALM_HUMAN	Calmodulin	8	0.726368	0.263975	0.788482	0.658845
< 1	348	10.53	10.53	18.6246	18.6246	11.4613	P29279	CTGF_HUMAN	Connective tissue growth factor	4	0.782207	0.610389	0.862883	0.813027
< 1	349	10.41	10.41	13.5266	11.1111	9.42029	O75874	IDHC_HUMAN	Isocitrate dehydrogenase [NADP] cytoplasmic	5	0.928333	0.843112	0.972793	0.947005
< 1	350	10.39	10.39	23.301	14.1748	13.0097	P11413	G6PD_HUMAN	Glucose-6-phosphate 1-dehydrogenase	6	1.50685	0.230627	1.58345	0.188802
< 1	351	10.34	18.99	54.1578	17.0576	15.7783	P08729	K2C7_HUMAN	Keratin, type II cytoskeletal 7	9	1.23815	0.675214	1.06754	0.901087
< 1	352	10.34	10.38	22.549	10.084	7.56303	P07384	CAN1_HUMAN	Calpain-1 catalytic subunit	5	0.983795	0.91123	1.00873	0.944723
< 1	353	10.32	15.14	38.0392	31.7647	29.8039	P62258	1433E_HUMAN	14-3-3 protein epsilon	11	1.19334	0.867398	0.997496	0.997513
< 1	354	10.32	10.33	31.1203	21.9917	21.9917	P78417	GSTO1_HUMAN	Glutathione S-transferase omega-1	5	1.1402	0.803672	1.13858	0.731196
< 1	355	10.27	10.27	43.75	22.5	22.5	Q96C19	EFHD2_HUMAN	EF-hand domain-containing protein D2	5	0.462089	0.030753	0.569631	0.0886585
< 1	356	10.23	10.23	34.2561	23.5294	23.5294	P00491	PNPH_HUMAN	Purine nucleoside phosphorylase	5	0.700959	0.433167	0.832615	0.612718
< 1	357	10.21	10.81	12.5778	7.47198	6.84932	P14625	ENPL_HUMAN	Endoplasmin	5	0.992621	0.98969	0.963875	0.94379
< 1	358	10.18	10.18	33.0769	23.8462	23.8462	P07451	CAH3_HUMAN	Carbonic anhydrase 3	5	0.850443	0.797381	0.83756	0.733234
< 1	359	10.17	10.17	21.7852	11.649	11.649	Q9NQ79	CRAC1_HUMAN	Cartilage acidic protein 1	5	0.823521	0.546166	0.969462	0.890498
< 1	360	10.17	10.17	21.4458	13.494	13.494	P05120	PAI2_HUMAN	Plasminogen activator inhibitor 2	5	1.50337	0.311736	1.38692	0.400699
< 1	361	10.16	10.16	17.7686	13.4298	13.4298	Q8TDL5	BPIB1_HUMAN	BPI fold-containing family B member 1	5	1.08911	0.525983	1.24736	0.754487
< 1	362	10.15	10.15	13.2132	6.90691	6.90691	P32926	DSG3_HUMAN	Desmoglein-3	5	1.40784	0.689401	1.47953	0.663991
< 1	363	10.09	10.09	48.4375	38.2812	38.2812	P02775	CXCL7_HUMAN	Platelet basic protein	5	1.24151	0.0629761	1.23405	0.0753398
< 1	364	10.07	10.63	19.2641	14.9351	13.6364	Q5VTE0	EF1A3_HUMAN	Putative elongation factor 1-alpha-like 3	5	0.673867	0.10663	0.618342	0.182956
< 1	364	0	10.63	19.2641	14.9351	13.6364	P68104	EF1A1_HUMAN	Elongation factor 1-alpha 1	5
< 1	365	10.06	10.07	11.9266	6.11621	6.11621	O94985	CSTN1_HUMAN	Calsyntenin-1	5	1.07575	0.752689	1.10868	0.646034
< 1	366	10.05	10.05	18.9189	10.395	10.395	P18428	LBP_HUMAN	Lipopolysaccharide-binding protein	5	0.873737	0.8008	1.00565	0.992406
< 1	367	10.04	10.04	23.9521	13.3733	13.3733	P00352	AL1A1_HUMAN	Retinal dehydrogenase 1	5	0.677346	0.505559	0.714066	0.418529
< 1	368	10.04	10.04	13.0952	7.5	7.5	P80108	PHLD_HUMAN	Phosphatidylinositol-glycan-specific phospholipase D	5	1.14037	0.482258	1.04208	0.784966
< 1	369	10.04	10.04	33.3333	27.5	27.5	P08294	SODE_HUMAN	Extracellular superoxide dismutase [Cu-Zn]	7	1.23041	0.182629	1.23643	0.21369
< 1	370	10.01	10.01	16.5653	9.57447	9.57447	P17813	EGLN_HUMAN	Endoglin	5	0.798769	0.0922752	0.885248	0.349202
< 1	371	10.01	10.01	22.2535	16.9014	16.9014	P27169	PON1_HUMAN	Serum paraoxonase/arylesterase 1	5	0.863228	0.527196	1.0815	0.668362
< 1	372	10	10	35.5212	24.3243	24.3243	P07738	PMGE_HUMAN	Bisphosphoglycerate mutase	5	1.18475	0.549594	1.19114	0.34497
< 1	373	10	10	35.5705	28.1879	28.1879	O00560	SDCB1_HUMAN	Syntenin-1	5	0.806293	0.448976	0.644492	0.141938
< 1	374	10	10	48.2269	47.5177	47.5177	P09228	CYTT_HUMAN	Cystatin-SA	5	0.395135	0.00518103	0.407321	0.00533253
< 1	375	10	10	31.1258	31.1258	31.1258	P60660	MYL6_HUMAN	Myosin light polypeptide 6	5	1.54998	0.253274	1.65641	0.366731
< 1	376	10	10	43.3962	43.3962	43.3962	P35754	GLRX1_HUMAN	Glutaredoxin-1	6	0.416868	0.240559	0.448295	0.141007
< 1	377	10	10	45.7143	45.7143	45.7143	P31949	S10AB_HUMAN	Protein S100-A11	6	1.86182	0.386402	1.95021	0.358605
< 1	378	10	10	34.2593	34.2593	34.2593	O75347	TBCA_HUMAN	Tubulin-specific chaperone A	5	0.935694	0.920568	0.932806	0.890013
< 1	379	9.96	9.96	17.7852	15.1007	15.1007	P20774	MIME_HUMAN	Mimecan	6	1.01515	0.764373	0.922084	0.385172
< 1	380	9.72	9.72	15.4996	1.81469	0.640478	Q15149	PLEC_HUMAN	Plectin	3	1.30132	0.315476	1.69385	0.193742
< 1	381	9.71	9.71	41.8367	31.6327	31.6327	O75594	PGRP1_HUMAN	Peptidoglycan recognition protein 1	6	1.17079	0.43104	1.32181	0.197761
< 1	382	9.7	9.94	22.6131	19.0955	19.0955	Q9NS71	GKN1_HUMAN	Gastrokine-1	5	0.867703	0.644495	0.909026	0.712452
< 1	383	9.7	9.7	25.9912	25.9912	25.9912	Q96S96	PEBP4_HUMAN	Phosphatidylethanolamine-binding protein 4	6	1.05386	0.825878	1.19672	0.479962
< 1	384	9.7	9.7	19.6429	19.6429	19.6429	P02741	CRP_HUMAN	C-reactive protein	5	1.58971	0.571027	1.73057	0.512619
< 1	385	9.51	9.51	16.5158	11.3122	11.3122	Q9BRK3	MXRA8_HUMAN	Matrix-remodeling-associated protein 8	5	0.69343	0.0260785	0.728349	0.00270584
< 1	386	9.45	9.65	11.0032	2.14401	1.65858	Q13813	SPTN1_HUMAN	Spectrin alpha chain, non-erythrocytic 1	4	0.6465	0.163049	0.585861	0.133623
< 1	387	9.42	10.28	12.9371	7.92541	6.99301	P13639	EF2_HUMAN	Elongation factor 2	5	1.32178	0.154775	1.1874	0.2942
< 1	388	9.4	9.4	11.0236	11.0236	9.18635	P49908	SEPP1_HUMAN	Selenoprotein P	5	0.851496	0.920479	0.851133	0.915586
< 1	389	9.25	9.25	19.697	13.3333	11.5152	Q6P5S2	CF058_HUMAN	UPF0762 protein C6orf58	4	1.40645	0.625789	1.24045	0.855118
< 1	390	9.24	9.24	20.8845	12.0393	10.5651	P41218	MNDA_HUMAN	Myeloid cell nuclear differentiation antigen	4	0.966996	0.900007	1.04058	0.890506
< 1	391	9.18	9.18	49.3506	49.3506	41.5584	P00441	SODC_HUMAN	Superoxide dismutase [Cu-Zn]	4	1.68975	0.444513	2.0545	0.34682
< 1	392	9.17	9.17	20.9125	18.251	15.5894	Q96FE7	P3IP1_HUMAN	Phosphoinositide-3-kinase-interacting protein 1	4	0.374196	0.141289	0.335044	0.209651
< 1	393	8.9	8.9	18.7675	17.0868	15.4062	P48745	NOV_HUMAN	Protein NOV homolog	4	1.08329	0.461212	1.10143	0.74585
< 1	394	8.83	8.83	13.6852	4.56172	3.75671	Q14126	DSG2_HUMAN	Desmoglein-2	4	0.964908	0.886926	0.906411	0.368842
< 1	395	8.81	11.28	23.0769	20.2429	20.2429	P07477	TRY1_HUMAN	Trypsin-1	5
< 1	396	8.75	8.75	10.8096	2.32558	1.93798	Q6UVK1	CSPG4_HUMAN	Chondroitin sulfate proteoglycan 4	5	0.994851	0.961594	0.922971	0.607739
< 1	397	8.71	8.71	50.6579	47.3684	29.6053	P22392	NDKB_HUMAN	Nucleoside diphosphate kinase B	4	0.780909	0.71011	0.826298	0.744551
< 1	398	8.67	8.67	34.5936	9.64083	7.93951	O43278	SPIT1_HUMAN	Kunitz-type protease inhibitor 1	4	0.831958	0.636379	0.860313	0.73068
< 1	399	8.62	8.62	13.4006	4.5389	3.24208	P39059	COFA1_HUMAN	Collagen alpha-1(XV) chain	4	0.780027	0.157422	0.8015	0.350552
< 1	400	8.61	8.61	7.63289	3.72558	3.27124	P24821	TENA_HUMAN	Tenascin	4	0.760423	0.271267	0.698542	0.190214
< 1	401	8.5	8.5	29.2035	20.7965	18.1416	P22352	GPX3_HUMAN	Glutathione peroxidase 3	5	0.691962	0.53855	0.760408	0.645544
< 1	402	8.43	10.13	42.5	26.25	26.25	P24592	IBP6_HUMAN	Insulin-like growth factor-binding protein 6	8	0.903796	0.666804	0.90567	0.690877
< 1	403	8.42	8.42	9.58512	8.01144	7.01001	P48740	MASP1_HUMAN	Mannan-binding lectin serine protease 1	4	1.05446	0.90881	1.05855	0.827156
< 1	404	8.41	8.41	51.7007	27.2109	22.449	Q13404	UB2V1_HUMAN	Ubiquitin-conjugating enzyme E2 variant 1	4	1.01723	0.852381	1.02083	0.884796
< 1	405	8.35	8.41	29.7297	23.4234	20.2703	P04179	SODM_HUMAN	Superoxide dismutase [Mn], mitochondrial	4	1.14537	0.809172	1.41553	0.519691
< 1	406	8.34	8.34	66.6667	65.2778	65.2778	P22532	SPR2D_HUMAN	Small proline-rich protein 2D	7	0.994917		0.67575
< 1	406	0	8.34	65.2778	65.2778	65.2778	P35325	SPR2B_HUMAN	Small proline-rich protein 2B	7
< 1	406	0	6.34	58.3333	58.3333	47.2222	P22531	SPR2E_HUMAN	Small proline-rich protein 2E	6
< 1	407	8.31	8.31	20.442	9.57643	9.57643	P43251	BTD_HUMAN	Biotinidase	4	0.565008	0.376191	0.582545	0.467416
< 1	408	8.11	43.72	63.3952	44.5623	44.5623	P62736	ACTA_HUMAN	Actin, aortic smooth muscle	39	1.03805	0.754955	1.02506	0.847718
< 1	408	0	43.72	58.7766	44.6809	44.6809	P63267	ACTH_HUMAN	Actin, gamma-enteric smooth muscle	39
< 1	409	8.1	8.1	17.1111	7.77778	7.77778	Q9BU40	CRDL1_HUMAN	Chordin-like protein 1	4	0.796246	0.829071	0.861338	0.875199
< 1	410	8.1	8.1	42.8571	25.9259	25.9259	Q13938	CAYP1_HUMAN	Calcyphosin	4	0.89434	0.77106	0.866046	0.629169
< 1	411	8.08	10.08	26.0465	12.3256	12.3256	P05783	K1C18_HUMAN	Keratin, type I cytoskeletal 18	6	1.02303	0.86248	1.01828	0.945988
< 1	412	8.06	8.06	14.1994	11.7825	11.7825	P25774	CATS_HUMAN	Cathepsin S	4	0.967947	0.926265	1.04583	0.917414
< 1	413	8.04	8.07	19.6043	10.6115	10.6115	P07686	HEXB_HUMAN	Beta-hexosaminidase subunit beta	4	0.987173	0.981826	1.03082	0.959665
< 1	414	8.01	8.01	11.1524	6.93928	6.93928	Q9HCB6	SPON1_HUMAN	Spondin-1	4	1.07502	0.272951	0.954869	0.717999
< 1	415	8.01	8.01	14.8052	13.2468	13.2468	Q01459	DIAC_HUMAN	Di-N-acetylchitobiase	5	0.854124	0.356015	0.819754	0.328625
< 1	416	8	9	27.551	27.551	27.551	P29034	S10A2_HUMAN	Protein S100-A2	4	1.13864	0.928819	1.0855	0.960285
< 1	417	8	8.03	15.0485	11.6505	8.49515	P07339	CATD_HUMAN	Cathepsin D	5	0.92697	0.894128	1.04914	0.930682
< 1	418	8	8	32.381	16.8254	16.8254	O43852	CALU_HUMAN	Calumenin	4	0.888985	0.916627	0.790067	0.798455
< 1	419	8	8	22.6866	12.5373	12.5373	P09668	CATH_HUMAN	Pro-cathepsin H	6	0.712036	0.0813379	0.751555	0.0629097
< 1	420	8	8	25.7525	15.7191	15.7191	Q9Y624	JAM1_HUMAN	Junctional adhesion molecule A	5	1.02398	0.636913	0.962607	0.759603
< 1	421	8	8	8.68946	6.26781	6.26781	P06731	CEAM5_HUMAN	Carcinoembryonic antigen-related cell adhesion molecule 5	4	0.411577	0.0990065	0.423463	0.137857
< 1	422	8	8	14.0998	11.0629	11.0629	P00740	FA9_HUMAN	Coagulation factor IX	4	0.782951	0.795711	0.963139	0.964011
< 1	423	8	8	32.5581	22.093	22.093	O95336	6PGL_HUMAN	6-phosphogluconolactonase	4	1.18118	0.121567	0.99791	0.975488
< 1	424	8	8	38.7097	32.2581	32.2581	Q14508	WFDC2_HUMAN	WAP four-disulfide core domain protein 2	11	1.26847	0.254242	1.21808	0.372251
< 1	425	8	8	35.5556	16.6667	16.6667	P05204	HMGN2_HUMAN	Non-histone chromosomal protein HMG-17	4	1.11825	0.942642	0.867284	0.933684
< 1	426	8	8	28.5714	19.8758	19.8758	P04216	THY1_HUMAN	Thy-1 membrane glycoprotein	4	1.12636	0.816034	1.13378	0.844729
< 1	427	8	8	36.7521	36.7521	36.7521	P19957	ELAF_HUMAN	Elafin	4	2.17711	0.36937	1.81653	0.555113
< 1	428	8	8	29.932	29.932	29.932	P03950	ANGI_HUMAN	Angiogenin	4	0.664381	0.471189	0.594564	0.339132
< 1	429	7.99	7.99	13.6671	3.92422	3.92422	P19320	VCAM1_HUMAN	Vascular cell adhesion protein 1	4	1.55276	0.700961	1.54459	0.638496
< 1	430	7.93	7.93	12.766	5.87639	5.87639	P54760	EPHB4_HUMAN	Ephrin type-B receptor 4	4	1.17358	0.280459	0.982793	0.904099
< 1	431	7.78	7.78	22.956	17.6101	17.6101	P27695	APEX1_HUMAN	DNA-(apurinic or apyrimidinic site) lyase	4	0.907127	0.860628	1.00551	0.992768
< 1	432	7.76	7.77	18	11	11	O15144	ARPC2_HUMAN	Actin-related protein 2/3 complex subunit 2	4	0.945765	0.804949	0.978294	0.954521
< 1	433	7.76	7.76	16.4345	10.8635	10.8635	P07585	PGS2_HUMAN	Decorin	4	1.11833	0.836189	1.2112	0.723945
< 1	434	7.76	7.76	11.2903	11.2903	9.4086	P14151	LYAM1_HUMAN	L-selectin	4	0.950517	0.707561	0.851715	0.422768
< 1	435	7.75	7.75	20.9486	18.1818	18.1818	P02746	C1QB_HUMAN	Complement C1q subcomponent subunit B	4	1.06538	0.908813	0.992542	0.990318
< 1	436	7.72	7.74	54.8387	43.0108	43.0108	Q9H299	SH3L3_HUMAN	SH3 domain-binding glutamic acid-rich-like protein 3	6	1.20592	0.872119	1.47468	0.479529
< 1	437	7.7	7.7	27.4436	11.6541	11.6541	Q9Y287	ITM2B_HUMAN	Integral membrane protein 2B	4	1.05673	0.929175	1.022	0.969205
< 1	438	7.7	7.7	20.2128	20.2128	20.2128	P59666	DEF3_HUMAN	Neutrophil defensin 3	10	1.83213	3.58966e-06	1.83986	3.671e-06
< 1	438	0	7.7	20.2128	20.2128	20.2128	P59665	DEF1_HUMAN	Neutrophil defensin 1	10
< 1	439	7.47	22.13	94.382	87.6405	87.6405	P22528	SPR1B_HUMAN	Cornifin-B	22	1.23989	0.00209427	1.06963	0.325663
< 1	440	7.44	7.44	18.593	18.593	10.0503	P15291	B4GT1_HUMAN	Beta-1,4-galactosyltransferase 1	3	1.21451	0.480272	1.25446	0.458258
< 1	441	7.35	7.35	17.7936	7.65125	7.65125	P36871	PGM1_HUMAN	Phosphoglucomutase-1	4	0.982028	0.922999	0.928578	0.749328
< 1	442	7.3	9.2	18.3386	7.05329	7.05329	P03952	KLKB1_HUMAN	Plasma kallikrein	5	1.0588	0.871577	1.0008	0.997915
< 1	443	7.3	7.3	24.6512	17.2093	17.2093	P09429	HMGB1_HUMAN	High mobility group protein B1	4	1.32549		1.17066
< 1	444	7.28	7.28	26.2467	11.5486	8.92388	P12277	KCRB_HUMAN	Creatine kinase B-type	3	1.30626	0.641986	1.30481	0.784453
< 1	445	7.19	7.19	22.8723	19.1489	15.9574	O95445	APOM_HUMAN	Apolipoprotein M	3	1.37768	0.220006	1.32052	0.204602
< 1	446	7.14	8.14	36.958	4.2028	3.33556	P05997	CO5A2_HUMAN	Collagen alpha-2(V) chain	4	0.891579	0.199549	0.985268	0.906825
< 1	447	7.06	7.06	26.2009	13.5371	11.5721	P15169	CBPN_HUMAN	Carboxypeptidase N catalytic chain	3	1.55325	0.225819	1.66823	0.201601
< 1	448	7.06	7.06	40.3509	35.0877	26.3158	P08118	MSMB_HUMAN	Beta-microseminoprotein	3	1.25789	0.876303	1.21008	0.883158
< 1	449	7.04	7.04	17.5606	3.63322	3.02768	Q8IUL8	CILP2_HUMAN	Cartilage intermediate layer protein 2	3	1.03573	0.893709	1.30026	0.362866
< 1	450	7	7	17.4274	14.5228	12.0332	O00299	CLIC1_HUMAN	Chloride intracellular channel protein 1	3	1.49043	0.03903	1.12966	0.606978
< 1	451	6.85	9.09	9.14681	2.07533	1.69101	O75369	FLNB_HUMAN	Filamin-B	4	1.44754	0.0270735	1.29084	0.309297
< 1	452	6.82	6.82	8.14552	0.993789	0.532387	Q96RW7	HMCN1_HUMAN	Hemicentin-1	2	1.21148	0.684618	1.03546	0.925278
< 1	453	6.78	6.78	15.5753	6.16656	4.06866	A1L4H1	SRCRL_HUMAN	Soluble scavenger receptor cysteine-rich domain-containing protein SSC5D	3	1.19918	0.170295	1.0431	0.752204
< 1	454	6.74	6.74	24.0157	14.1732	12.2047	P08637	FCG3A_HUMAN	Low affinity immunoglobulin gamma Fc region receptor III-A	3	1.74495	0.172587	1.58346	0.190181
< 1	454	0	4.74	21.4592	10.7296	8.58369	O75015	FCG3B_HUMAN	Low affinity immunoglobulin gamma Fc region receptor III-B	2
< 1	455	6.74	6.74	22.6837	11.1821	9.26518	Q9HC38	GLOD4_HUMAN	Glyoxalase domain-containing protein 4	3	0.811115	0.850953	0.867138	0.908492
< 1	456	6.71	6.71	6.58784	3.63176	3.63176	P98095	FBLN2_HUMAN	Fibulin-2	4	1.10273	0.720262	1.0833	0.751624
< 1	457	6.7	6.7	42.6471	25.7353	21.3235	Q16695	H31T_HUMAN	Histone H3.1t	4	2.53479		4.38432
< 1	457	0	6.22	38.9706	22.0588	17.6471	P68431	H31_HUMAN	Histone H3.1	4
< 1	457	0	4.7	29.4118	12.5	8.08824	P84243	H33_HUMAN	Histone H3.3	3
< 1	458	6.69	6.69	38.8889	33.3333	21.4286	Q99880	H2B1L_HUMAN	Histone H2B type 1-L	3	3.72959	0.322103	2.25969	0.145933
< 1	458	0	6.69	38.8889	33.3333	21.4286	Q99879	H2B1M_HUMAN	Histone H2B type 1-M	3
< 1	458	0	6.69	38.8889	33.3333	21.4286	Q99877	H2B1N_HUMAN	Histone H2B type 1-N	3
< 1	458	0	6.69	38.8889	33.3333	21.4286	Q93079	H2B1H_HUMAN	Histone H2B type 1-H	3
< 1	458	0	6.69	38.8889	33.3333	21.4286	Q5QNW6	H2B2F_HUMAN	Histone H2B type 2-F	3
< 1	458	0	6.69	38.8889	33.3333	21.4286	Q16778	H2B2E_HUMAN	Histone H2B type 2-E	3
< 1	458	0	6.69	38.8889	33.3333	21.4286	P62807	H2B1C_HUMAN	Histone H2B type 1-C/E/F/G/I	3
< 1	458	0	6.69	38.8889	33.3333	21.4286	P58876	H2B1D_HUMAN	Histone H2B type 1-D	3
< 1	458	0	6.69	38.8889	33.3333	21.4286	P33778	H2B1B_HUMAN	Histone H2B type 1-B	3
< 1	458	0	6.69	38.8889	33.3333	21.4286	P23527	H2B1O_HUMAN	Histone H2B type 1-O	3
< 1	458	0	6.69	38.8889	33.3333	21.4286	P06899	H2B1J_HUMAN	Histone H2B type 1-J	3
< 1	458	0	6.69	38.8889	33.3333	21.4286	O60814	H2B1K_HUMAN	Histone H2B type 1-K	3
< 1	458	0	6.44	38.8889	33.3333	21.4286	Q8N257	H2B3B_HUMAN	Histone H2B type 3-B	3
< 1	458	0	4.69	33.3333	27.7778	15.873	P57053	H2BFS_HUMAN	Histone H2B type F-S	2
< 1	459	6.67	6.67	16.5414	10.5263	8.64662	O94907	DKK1_HUMAN	Dickkopf-related protein 1	3	0.785179	0.0686599	0.804254	0.218234
< 1	460	6.62	6.63	25.462	8.82957	7.18686	P17213	BPI_HUMAN	Bactericidal permeability-increasing protein	3	0.791371	0.446599	0.679029	0.106653
< 1	461	6.56	6.57	6.03651	1.23675	0.765607	P13611	CSPG2_HUMAN	Versican core protein	3	1.83558	0.146424	1.90946	0.0407191
< 1	462	6.54	13.02	32.3887	32.3887	23.4818	P61981	1433G_HUMAN	14-3-3 protein gamma	10	1.3372	0.32534	1.44029	0.513349
< 1	463	6.54	6.54	20	6.57343	5.59441	Q9H6S3	ES8L2_HUMAN	Epidermal growth factor receptor kinase substrate 8-like protein 2	3	0.86652	0.565291	0.896232	0.714969
< 1	464	6.52	6.52	17.0732	17.0732	13.1707	P20827	EFNA1_HUMAN	Ephrin-A1	3	1.20433	0.855242	1.30973	0.73504
< 1	465	6.51	6.51	11.1911	1.05011	1.05011	Q16787	LAMA3_HUMAN	Laminin subunit alpha-3	3	1.05705	0.857769	0.945547	0.748731
< 1	466	6.5	6.51	18.7905	10.1512	7.5594	P53634	CATC_HUMAN	Dipeptidyl peptidase 1	3	0.961143	0.878408	0.796775	0.329449
< 1	467	6.47	6.47	7.78985	7.42754	5.25362	P15586	GNS_HUMAN	N-acetylglucosamine-6-sulfatase	3	0.925256	0.567166	0.890988	0.525214
< 1	468	6.43	6.74	20.4167	11.25	6.25	Q8N114	SHSA5_HUMAN	Protein shisa-5	4	1.22361	0.179268	1.13662	0.368976
< 1	469	6.36	6.44	13.8484	5.97668	4.8105	O00187	MASP2_HUMAN	Mannan-binding lectin serine protease 2	3	0.88642	0.527692	0.875592	0.493278
< 1	470	6.33	6.33	20.9091	14.5455	11.2121	P01857	IGHG1_HUMAN	Ig gamma-1 chain C region	3	1.30756	0.522827	1.44333	0.495343
< 1	471	6.32	6.32	50.9259	40.7407	40.7407	P62942	FKB1A_HUMAN	Peptidyl-prolyl cis-trans isomerase FKBP1A	3	1.18768	0.136502	0.955653	0.604009
< 1	472	6.3	6.37	13.2231	4.2503	4.2503	P06737	PYGL_HUMAN	Glycogen phosphorylase, liver form	3	1.13199	0.274191	1.21897	0.181627
< 1	473	6.28	6.28	14.0078	8.17121	8.17121	P15328	FOLR1_HUMAN	Folate receptor alpha	3	0.80335	0.757279	0.866974	0.868483
< 1	474	6.26	6.26	11.6386	4.74732	4.74732	P33908	MA1A1_HUMAN	Mannosyl-oligosaccharide 1,2-alpha-mannosidase IA	3	0.502255	0.210374	0.317776	0.107533
< 1	475	6.25	6.25	17.1674	7.51073	7.51073	Q13231	CHIT1_HUMAN	Chitotriosidase-1	3	1.4058	0.230485	1.71097	0.155911
< 1	476	6.24	6.24	6.50551	1.24422	1.24422	P04275	VWF_HUMAN	von Willebrand factor	3	0.827886	0.527872	1.17315	0.515731
< 1	477	6.2	6.24	7.19424	2.67215	2.67215	P19021	AMD_HUMAN	Peptidyl-glycine alpha-amidating monooxygenase	3	0.73568	0.0539843	0.794925	0.488797
< 1	478	6.19	6.19	13.245	9.60265	9.60265	O76061	STC2_HUMAN	Stanniocalcin-2	3	0.771737	0.562745	0.792655	0.118848
< 1	479	6.18	6.18	17.3423	8.33333	8.33333	Q9UK55	ZPI_HUMAN	Protein Z-dependent protease inhibitor	3	0.800952	0.490454	0.877493	0.442954
< 1	480	6.14	6.14	11.7021	8.24468	6.91489	Q06828	FMOD_HUMAN	Fibromodulin	3	0.941945	0.697604	0.832935	0.0604382
< 1	481	6.12	6.12	8.50835	1.88476	1.88476	O43451	MGA_HUMAN	Maltase-glucoamylase, intestinal	3	0.959648	0.894351	0.659584	0.306091
< 1	482	6.09	28.82	37.4702	25.537	23.8663	Q13046	PSG7_HUMAN	Putative pregnancy-specific beta-1-glycoprotein 7	20	1.2241	0.927963	1.18673	0.934034
< 1	483	6.09	10.09	13.7836	2.91049	2.91049	Q14767	LTBP2_HUMAN	Latent-transforming growth factor beta-binding protein 2	5	1.31733	0.136012	1.2609	0.268699
< 1	484	6.09	6.09	11.0161	3.32384	3.32384	Q9BXX0	EMIL2_HUMAN	EMILIN-2	3	1.13478	0.713072	1.23738	0.423513
< 1	485	6.08	6.08	22.5664	8.62832	8.62832	P01871	IGHM_HUMAN	Ig mu chain C region	3	1.21989	0.0992341	1.52563	0.00414541
< 1	485	0.02	6.05	19.6931	9.97442	9.97442	P04220	MUCB_HUMAN	Ig mu heavy chain disease protein	3
< 1	486	6.08	6.08	20.8571	12.8571	12.8571	Q9UBP4	DKK3_HUMAN	Dickkopf-related protein 3	3	0.809857	0.641342	0.82566	0.342001
< 1	487	6.06	8.07	14.0947	6.27572	6.27572	P07333	CSF1R_HUMAN	Macrophage colony-stimulating factor 1 receptor	5	1.14166	0.363252	1.39578	0.124754
< 1	488	6.06	6.1	41.992	3.10757	3.10757	P15941	MUC1_HUMAN	Mucin-1	3	1.07331	0.917927	1.11521	0.890266
< 1	489	6.06	6.08	43.5065	29.2208	29.2208	Q6IS14	IF5AL_HUMAN	Eukaryotic translation initiation factor 5A-1-like	3	1.32071	0.56885	1.51189	0.516532
< 1	489	0.01	6.08	43.5065	29.2208	29.2208	P63241	IF5A1_HUMAN	Eukaryotic translation initiation factor 5A-1	3
< 1	490	6.05	6.05	11.5578	10.0503	10.0503	P07098	LIPG_HUMAN	Gastric triacylglycerol lipase	3	0.730137	0.487359	0.762257	0.438889
< 1	491	6.04	6.5	10.317	2.48602	2.48602	P11047	LAMC1_HUMAN	Laminin subunit gamma-1	3	1.04013	0.720741	1.36177	0.00580477
< 1	492	6.04	6.05	19.1908	4.62428	4.62428	O43490	PROM1_HUMAN	Prominin-1	3	0.706423	0.443273	0.797569	0.478451
< 1	493	6.03	6.03	49.2228	20.7254	20.7254	P21291	CSRP1_HUMAN	Cysteine and glycine-rich protein 1	3	1.31107	0.688887	1.222	0.771378
< 1	494	6.03	6.03	9.07372	8.88469	8.88469	Q15517	CDSN_HUMAN	Corneodesmosin	3	0.786495	0.304847	0.827142	0.506259
< 1	495	6.02	6.02	12.1704	5.88235	5.88235	Q9UKU9	ANGL2_HUMAN	Angiopoietin-related protein 2	3	0.780944	0.429321	0.60493	0.46417
< 1	496	6.02	6.02	15.9794	9.02062	9.02062	Q8NFZ8	CADM4_HUMAN	Cell adhesion molecule 4	3	0.933979	0.732038	0.983507	0.945866
< 1	497	6.01	6.02	19.6319	14.1104	14.1104	P63208	SKP1_HUMAN	S-phase kinase-associated protein 1	3	1.13666	0.626164	1.18958	0.633703
< 1	498	6.01	6.01	12.5413	5.44554	5.44554	O75083	WDR1_HUMAN	WD repeat-containing protein 1	3	0.998287	0.998125	0.981455	0.976445
< 1	499	6.01	6.01	24.5487	11.5523	11.5523	P47756	CAPZB_HUMAN	F-actin-capping protein subunit beta	3	1.05645	0.777432	0.987111	0.966647
< 1	500	6	13.77	31.8367	29.3878	24.0816	P27348	1433T_HUMAN	14-3-3 protein theta	9	1.17147	0.629293	0.938902	0.857432
< 1	501	6	10.01	22.1477	15.66	15.66	P31150	GDIA_HUMAN	Rab GDP dissociation inhibitor alpha	6	1.19778	0.241548	1.33583	0.0369512
< 1	502	6	6.1	28.1633	13.0612	13.0612	P02747	C1QC_HUMAN	Complement C1q subcomponent subunit C	3	1.25498	0.768344	1.22351	0.770847
< 1	503	6	6.01	8.72211	2.83976	2.83976	P13497	BMP1_HUMAN	Bone morphogenetic protein 1	4	0.984205	0.828483	0.955988	0.824704
< 1	504	6	6.01	10.3922	7.64706	7.64706	Q6UX06	OLFM4_HUMAN	Olfactomedin-4	3	0.782606	0.619816	0.657148	0.346113
< 1	505	6	6	25.27	7.34341	7.34341	P61978	HNRPK_HUMAN	Heterogeneous nuclear ribonucleoprotein K	3	0.845655	0.766249	0.602646	0.267446
< 1	506	6	6	22.8571	9.52381	9.52381	O96009	NAPSA_HUMAN	Napsin-A	3	0.739168	0.0683744	0.696386	0.0476045
< 1	507	6	6	22.8659	11.5854	11.5854	Q96D15	RCN3_HUMAN	Reticulocalbin-3	3	0.78257	0.180826	0.667325	0.250318
< 1	508	6	6	27.8746	10.453	10.453	Q6GTX8	LAIR1_HUMAN	Leukocyte-associated immunoglobulin-like receptor 1	3	1.01571	0.818145	1.05795	0.572188
< 1	509	6	6	34.6821	20.2312	20.2312	Q969H8	CS010_HUMAN	UPF0556 protein C19orf10	3	1.13264	0.264803	1.15191	0.0224797
< 1	510	6	6	20.7273	10.9091	10.9091	Q6ZVX7	NCRP1_HUMAN	Non-specific cytotoxic cell receptor protein 1 homolog	3	1.06575	0.710829	0.984408	0.934512
< 1	511	6	6	28.2609	20.1087	20.1087	Q6UWW0	LCN15_HUMAN	Lipocalin-15	3	0.916348	0.883792	0.847285	0.654978
< 1	512	6	6	20.9231	9.84615	9.84615	P14550	AK1A1_HUMAN	Alcohol dehydrogenase [NADP(+)]	3	0.941458	0.760735	1.23343	0.387852
< 1	513	6	6	6.57673	4.89039	4.89039	P28799	GRN_HUMAN	Granulins	3	1.02014	0.851957	0.953248	0.548057
< 1	514	6	6	27.8351	27.8351	27.8351	P60903	S10AA_HUMAN	Protein S100-A10	3	1.35238	0.882602	1.7109	0.772467
< 1	515	6	6	8.16327	8.16327	8.16327	P55008	AIF1_HUMAN	Allograft inflammatory factor 1	3	0.988592	0.990934	0.894278	0.934605
< 1	516	6	6	18.2243	18.2243	18.2243	P30044	PRDX5_HUMAN	Peroxiredoxin-5, mitochondrial	3	0.715483	0.385951	0.596847	0.287907
< 1	517	6	6	7.47423	7.47423	7.47423	P20142	PEPC_HUMAN	Gastricsin	3	0.989352	0.952993	0.847506	0.251851
< 1	518	6	6	19.8758	19.8758	19.8758	P10153	RNAS2_HUMAN	Non-secretory ribonuclease	3	1.02472	0.853616	1.14145	0.575792
< 1	519	5.97	5.97	15.8273	7.91367	7.91367	P15151	PVR_HUMAN	Poliovirus receptor	3	1.19808	0.388059	1.19195	0.225649
< 1	520	5.91	5.91	19.0893	7.35552	5.42907	Q10471	GALT2_HUMAN	Polypeptide N-acetylgalactosaminyltransferase 2	3	1.02148	0.822975	1.0232	0.859169
< 1	521	5.73	6.27	8.80881	4.5045	4.004	Q9NQ36	SCUB2_HUMAN	Signal peptide, CUB and EGF-like domain-containing protein 2	3	0.961572	0.932406	1.25314	0.523144
< 1	522	5.73	5.73	25.8503	19.7279	19.7279	P34096	RNAS4_HUMAN	Ribonuclease 4	4	0.774288	0.0291227	0.832627	0.207259
< 1	523	5.7	6.42	6.271	2.85554	2.5196	P07942	LAMB1_HUMAN	Laminin subunit beta-1	3	1.66386	0.353114	1.35795	0.254666
< 1	524	5.7	5.7	22.8261	22.8261	22.8261	P80511	S10AC_HUMAN	Protein S100-A12	3	1.17782	0.840198	1.5701	0.537218
< 1	525	5.68	5.94	14.1176	7.05882	7.05882	P08311	CATG_HUMAN	Cathepsin G	3	0.958842	0.90842	0.842676	0.626647
< 1	526	5.62	6.22	5.03057	0.154294	0.069869	Q8WZ42	TITIN_HUMAN	Titin	2	1.10372	0.680382	1.12945	0.723961
< 1	527	5.62	5.62	10.2362	8.66142	8.66142	Q16851	UGPA_HUMAN	UTP--glucose-1-phosphate uridylyltransferase	3	1.40838	0.0167687	1.20311	0.448581
< 1	528	5.56	5.63	11.0403	5.09554	3.7155	Q86UX2	ITIH5_HUMAN	Inter-alpha-trypsin inhibitor heavy chain H5	3	1.06184	0.721485	1.04253	0.68308
< 1	529	5.56	5.56	12.7622	9.09091	4.54545	Q15942	ZYX_HUMAN	Zyxin	2	1.28155	0.537166	1.38968	0.45445
< 1	530	5.52	5.52	16.8605	16.8605	16.8605	Q9UMX5	NENF_HUMAN	Neudesin	3	0.969038	0.89564	1.02027	0.968838
< 1	531	5.5	7.51	9.87693	1.48312	1.48312	Q5SZK8	FREM2_HUMAN	FRAS1-related extracellular matrix protein 2	4	1.01619	0.883059	1.13327	0.61489
< 1	532	5.47	5.51	20.0426	11.0874	6.39659	P27918	PROP_HUMAN	Properdin	2	1.07917	0.260397	1.05822	0.162393
< 1	533	5.43	5.43	19.1209	9.67033	5.49451	Q13867	BLMH_HUMAN	Bleomycin hydrolase	2	0.809814	0.277078	0.885871	0.245932
< 1	534	5.4	5.4	26.4228	10.9756	10.9756	P60900	PSA6_HUMAN	Proteasome subunit alpha type-6	3	1.1461	0.370499	1.31175	0.346947
< 1	535	5.4	5.4	9.4	7	7	O94919	ENDD1_HUMAN	Endonuclease domain-containing 1 protein	3	1.64897	0.527229	1.77403	0.429795
< 1	536	5.31	5.35	6.7446	1.48381	1.48381	P12259	FA5_HUMAN	Coagulation factor V	3	0.899531	0.913489	0.660226	0.632676
< 1	537	5.22	5.22	9.54447	9.54447	5.63991	P13489	RINI_HUMAN	Ribonuclease inhibitor	2	0.979817	0.972425	0.990359	0.968962
< 1	538	5.21	5.21	16.3077	12	7.38462	Q96CX2	KCD12_HUMAN	BTB/POZ domain-containing protein KCTD12	2	1.21743	0.194662	1.36021	0.286368
< 1	539	5.16	5.16	16.1725	2.96496	2.02156	Q5KU26	COL12_HUMAN	Collectin-12	2	0.835885	0.27782	0.746653	0.00804942
< 1	540	5.11	6.63	26.8519	21.2963	15.2778	P23284	PPIB_HUMAN	Peptidyl-prolyl cis-trans isomerase B	3	1.00302	0.998084	1.22163	0.892081
< 1	541	5.11	5.66	15.601	7.67263	7.67263	Q9UIV8	SPB13_HUMAN	Serpin B13	3	0.673143	0.509313	0.589527	0.584331
< 1	542	5.11	5.11	19.255	3.61032	2.75072	P25940	CO5A3_HUMAN	Collagen alpha-3(V) chain	3	0.794526	0.661579	0.782686	0.619001
< 1	543	5.1	7.11	25.4545	18.7879	18.7879	P60981	DEST_HUMAN	Destrin	5	0.917747	0.659394	0.861848	0.212893
< 1	544	5.1	5.1	7.61905	4.16667	3.09524	P34932	HSP74_HUMAN	Heat shock 70 kDa protein 4	2	1.43336	0.238026	1.14517	0.106815
< 1	545	5.1	5.1	17.6245	9.1954	6.51341	Q14847	LASP1_HUMAN	LIM and SH3 domain protein 1	2	1.62362		1.50961
< 1	546	5.09	16.27	30.3175	15.5556	13.0159	P13797	PLST_HUMAN	Plastin-3	11	0.930665	0.607873	0.90564	0.343876
< 1	547	5.08	5.08	13.2972	5.42741	4.34193	Q9NY33	DPP3_HUMAN	Dipeptidyl peptidase 3	2	0.960442	0.8992	0.879801	0.723298
< 1	548	4.99	4.99	12.0301	6.01504	4.51128	Q9Y279	VSIG4_HUMAN	V-set and immunoglobulin domain-containing protein 4	2	1.22274	0.442012	1.26407	0.317897
< 1	549	4.92	4.93	30.2326	21.5116	15.6977	P13693	TCTP_HUMAN	Translationally-controlled tumor protein	3	1.32912	0.494644	1.18264	0.669664
< 1	550	4.91	5.23	32.7044	10.3774	7.54717	Q10588	BST1_HUMAN	ADP-ribosyl cyclase 2	3	1.33067	0.152428	1.05457	0.702931
< 1	551	4.83	4.83	13.3333	10.9333	6.4	P36952	SPB5_HUMAN	Serpin B5	2	0.841436	0.853225	0.648148	0.653225
< 1	552	4.75	4.76	19.1228	4.73684	2.80702	Q9NPH3	IL1AP_HUMAN	Interleukin-1 receptor accessory protein	2	0.942807	0.941709	0.816302	0.772179
< 1	553	4.58	5.23	11.4914	8.55746	5.13447	P54727	RD23B_HUMAN	UV excision repair protein RAD23 homolog B	2	0.119665		0.238027
< 1	554	4.57	4.57	27.6423	27.6423	22.7642	Q9BRA2	TXD17_HUMAN	Thioredoxin domain-containing protein 17	3	1.15179	0.0178412	1.06665	0.446542
< 1	555	4.55	4.55	29.8701	23.3766	12.987	P50238	CRIP1_HUMAN	Cysteine-rich protein 1	2	1.19389	0.727616	1.11662	0.863943
< 1	556	4.53	4.53	14.4737	12.2807	7.45614	P21926	CD9_HUMAN	CD9 antigen	2	1.21541	0.951099	1.12849	0.972701
< 1	557	4.49	4.49	28.1579	13.4211	10.2632	P50552	VASP_HUMAN	Vasodilator-stimulated phosphoprotein	2	1.72396	0.0449374	1.83882	0.144938
< 1	558	4.47	4.47	12.0219	9.83607	6.28415	P30501	1C02_HUMAN	HLA class I histocompatibility antigen, Cw-2 alpha chain	2	2.00005	0.480889	1.60855	0.567553
< 1	558	0.01	4.01	14.3646	6.35359	6.35359	P30460	1B08_HUMAN	HLA class I histocompatibility antigen, B-8 alpha chain	2
< 1	558	0	4	19.337	6.35359	6.35359	P01889	1B07_HUMAN	HLA class I histocompatibility antigen, B-7 alpha chain	2
< 1	558	0	4	17.7596	6.28415	6.28415	Q29865	1C18_HUMAN	HLA class I histocompatibility antigen, Cw-18 alpha chain	2
< 1	558	0	4	16.5746	6.35359	6.35359	P30480	1B42_HUMAN	HLA class I histocompatibility antigen, B-42 alpha chain	2
< 1	558	0	4	19.726	6.30137	6.30137	P30455	1A36_HUMAN	HLA class I histocompatibility antigen, A-36 alpha chain	2
< 1	558	0	4	19.726	6.30137	6.30137	P30443	1A01_HUMAN	HLA class I histocompatibility antigen, A-1 alpha chain	2
< 1	558	0	4	13.9344	6.28415	6.28415	Q9TNN7	1C05_HUMAN	HLA class I histocompatibility antigen, Cw-5 alpha chain	2
< 1	558	0	4	12.5683	6.28415	6.28415	Q29963	1C06_HUMAN	HLA class I histocompatibility antigen, Cw-6 alpha chain	2
< 1	558	0	4	11.2022	6.28415	6.28415	P30510	1C14_HUMAN	HLA class I histocompatibility antigen, Cw-14 alpha chain	2
< 1	558	0	4	13.6612	6.28415	6.28415	P30504	1C04_HUMAN	HLA class I histocompatibility antigen, Cw-4 alpha chain	2
< 1	558	0	4	11.6022	6.35359	6.35359	Q04826	1B40_HUMAN	HLA class I histocompatibility antigen, B-40 alpha chain	2
< 1	558	0	4	8.46995	6.28415	6.28415	P30508	1C12_HUMAN	HLA class I histocompatibility antigen, Cw-12 alpha chain	2
< 1	558	0	4	11.2022	6.28415	6.28415	P30505	1C08_HUMAN	HLA class I histocompatibility antigen, Cw-8 alpha chain	2
< 1	558	0	4	11.6022	6.35359	6.35359	P30479	1B41_HUMAN	HLA class I histocompatibility antigen, B-41 alpha chain	2
< 1	558	0	4	11.5068	6.30137	6.30137	P16188	1A30_HUMAN	HLA class I histocompatibility antigen, A-30 alpha chain	2
< 1	558	0	4	12.8415	6.28415	6.28415	P04222	1C03_HUMAN	HLA class I histocompatibility antigen, Cw-3 alpha chain	2
< 1	558	0	4	11.326	6.35359	6.35359	P01893	HLAH_HUMAN	Putative HLA class I histocompatibility antigen, alpha chain H	2
< 1	558	0	4	7.65027	6.28415	6.28415	Q07000	1C15_HUMAN	HLA class I histocompatibility antigen, Cw-15 alpha chain	2
< 1	558	0	4	7.67123	6.30137	6.30137	P13746	1A11_HUMAN	HLA class I histocompatibility antigen, A-11 alpha chain	2
< 1	558	0	4	7.67123	6.30137	6.30137	P04439	1A03_HUMAN	HLA class I histocompatibility antigen, A-3 alpha chain	2
< 1	558	0	2.82	15.9763	6.80473	3.84615	P17693	HLAG_HUMAN	HLA class I histocompatibility antigen, alpha chain G	1
< 1	558	0	2.49	17.6309	6.33609	2.75482	Q31612	1B73_HUMAN	HLA class I histocompatibility antigen, B-73 alpha chain	1
< 1	558	0	2.48	18.5792	6.28415	2.73224	P10321	1C07_HUMAN	HLA class I histocompatibility antigen, Cw-7 alpha chain	1
< 1	558	0	2.48	7.52688	6.1828	2.68817	Q95604	1C17_HUMAN	HLA class I histocompatibility antigen, Cw-17 alpha chain	1
< 1	559	4.45	4.45	12.0114	4.09914	2.85987	Q02413	DSG1_HUMAN	Desmoglein-1	2	1.22739	0.755408	1.42945	0.646165
< 1	560	4.41	4.41	14.0351	11.8421	3.07018	P30520	PURA2_HUMAN	Adenylosuccinate synthetase isozyme 2	1	0.979801	0.959142	1.24695	0.506309
< 1	561	4.4	4.43	12.3499	6.51801	4.63122	Q13740	CD166_HUMAN	CD166 antigen	2	0.559046	0.687221	0.646345	0.711702
< 1	562	4.4	4.4	20.0869	7.92617	7.92617			REVERSED Collagen alpha-1(IX) chain	3	0.604389	0.798466	0.554871	0.608857
< 1	563	4.37	4.37	8.29268	8.29268	4.87805	P13473	LAMP2_HUMAN	Lysosome-associated membrane glycoprotein 2	2	0.888141	0.893222	0.80387	0.833766
< 1	564	4.33	4.33	10.1093	4.78142	3.68852	P13798	ACPH_HUMAN	Acylamino-acid-releasing enzyme	2	0.857758		0.828614
< 1	565	4.32	4.32	24.6753	24.6753	21.4286	P68036	UB2L3_HUMAN	Ubiquitin-conjugating enzyme E2 L3	2	1.29776	0.474832	1.26791	0.39932
< 1	566	4.32	4.32	33.7143	16	16	O95994	AGR2_HUMAN	Anterior gradient protein 2 homolog	2	0.671614	0.455429	0.741729	0.111327
< 1	567	4.31	4.31	19.759	6.50602	4.81928	O43505	B3GN1_HUMAN	N-acetyllactosaminide beta-1,3-N-acetylglucosaminyltransferase	2	0.501262	0.423122	0.442174	0.299168
< 1	568	4.3	4.3	11.2663	2.7933	2.7933	Q6UY14	ATL4_HUMAN	ADAMTS-like protein 4	2	1.07905	0.385394	1.31026	0.161828
< 1	569	4.29	6.1	12.766	10.2837	10.2837	Q9UBX7	KLK11_HUMAN	Kallikrein-11	3	1.3399	0.835024	1.29508	0.891311
< 1	570	4.28	4.28	6.09535	1.50875	1.50875	P46940	IQGA1_HUMAN	Ras GTPase-activating-like protein IQGAP1	2	1.25954	0.636097	1.36539	0.260112
< 1	571	4.26	4.26	19.2771	8.83534	8.83534	Q06323	PSME1_HUMAN	Proteasome activator complex subunit 1	2	0.880864	0.700183	0.843933	0.659349
< 1	572	4.24	4.24	17.2811	10.3687	10.3687	O60664	PLIN3_HUMAN	Perilipin-3	2	1.24734	0.18403	1.35377	0.161599
< 1	573	4.23	4.35	5.41958	0.757576	0.757576	Q5T011	SZT2_HUMAN	Protein SZT2	2	0.622854	0.689281	0.856834	0.899056
< 1	574	4.2	4.2	18.1818	3.23575	3.23575	Q86X29	LSR_HUMAN	Lipolysis-stimulated lipoprotein receptor	3	1.00258	0.988216	0.91116	0.64493
< 1	575	4.18	14.89	33.2418	21.7033	20.0549	P09972	ALDOC_HUMAN	Fructose-bisphosphate aldolase C	7	1.22992	0.39562	1.2655	0.445099
< 1	576	4.18	4.19	15.7563	4.62185	4.62185	P09238	MMP10_HUMAN	Stromelysin-2	2	0.797429	0.593382	0.780033	0.589029
< 1	577	4.18	4.18	14.8699	5.20446	1.48699	Q92692	PVRL2_HUMAN	Poliovirus receptor-related protein 2	1	1.17287	0.720627	1.18125	0.453297
< 1	578	4.17	4.17	14.5	5.25	5.25	P22891	PROZ_HUMAN	Vitamin K-dependent protein Z	2	1.05441	0.753641	1.14491	0.386298
< 1	579	4.15	4.15	11.5578	10.3015	10.3015	P27930	IL1R2_HUMAN	Interleukin-1 receptor type 2	2	0.972814	0.952221	1.21556
< 1	580	4.14	4.19	11.1111	3.20513	3.20513	Q96HE7	ERO1A_HUMAN	ERO1-like protein alpha	2	0.966763	0.859533	1.01016	0.961043
< 1	581	4.14	4.14	26.2712	20.339	20.339	P30046	DOPD_HUMAN	D-dopachrome decarboxylase	2	0.951474	0.867727	1.23647	0.444637
< 1	581	0	2.14	14.9254	9.70149	9.70149	A6NHG4	DDTL_HUMAN	D-dopachrome decarboxylase-like protein	1
< 1	582	4.13	4.13	5.59006	0.869565	0.869565	P16112	PGCA_HUMAN	Aggrecan core protein	2	0.882423	0.687816	1.04808	0.822167
< 1	583	4.13	4.13	18.1034	18.1034	12.069	P01215	GLHA_HUMAN	Glycoprotein hormones alpha chain	3	0.373898	0.0022791	0.377921	0.000499609
< 1	584	4.11	4.11	10.4911	1.89732	1.89732	Q14574	DSC3_HUMAN	Desmocollin-3	2	0.775783	0.552348	0.732856	0.261469
< 1	585	4.09	20.87	44.4444	17.2144	14.554	P35908	K22E_HUMAN	Keratin, type II cytoskeletal 2 epidermal	9	0.502956	0.216791	1.95386	0.263595
< 1	586	4.09	4.1	26.2911	11.7371	11.7371	P16403	H12_HUMAN	Histone H1.2	2	1.18528		1.01326
< 1	587	4.08	4.1	9.97877	4.88323	4.88323	P23381	SYWC_HUMAN	Tryptophan--tRNA ligase, cytoplasmic	2	1.11147	0.698672	0.77866	0.215129
< 1	588	4.07	4.07	15.2482	4.43262	4.43262	Q9H6X2	ANTR1_HUMAN	Anthrax toxin receptor 1	2	1.3696	0.275632	1.3474	0.268797
< 1	589	4.07	4.07	16.9683	9.04977	9.04977	Q9BY67	CADM1_HUMAN	Cell adhesion molecule 1	2	0.568215	0.117575	0.712351	0.22223
< 1	590	4.06	4.06	15.3846	8	8	Q92765	SFRP3_HUMAN	Secreted frizzled-related protein 3	2	1.30451	0.345417	1.27124	0.0778507
< 1	591	4.06	4.06	14.8325	10.2871	10.2871	P61158	ARP3_HUMAN	Actin-related protein 3	2	1.48869	0.0402253	1.06211	0.848666
< 1	592	4.06	4.06	11.828	4.6595	4.6595	P35052	GPC1_HUMAN	Glypican-1	2	1.33405	0.747289	1.46629	0.736629
< 1	593	4.05	4.05	19.2727	6.18182	6.18182	P13598	ICAM2_HUMAN	Intercellular adhesion molecule 2	2	1.42428	0.438539	1.40927	0.419986
< 1	594	4.05	4.05	21.1268	11.9718	11.9718	P00709	LALBA_HUMAN	Alpha-lactalbumin	2	0.40616	0.412151	0.438123	0.47261
< 1	595	4.05	4.05	17.5	8.75	8.75	P08758	ANXA5_HUMAN	Annexin A5	2	1.25214	0.502848	0.885808	0.7032
< 1	596	4.04	4.04	10.8764	2.26917	2.26917	O95428	PPN_HUMAN	Papilin	2	1.63473	0.33004	1.53604	0.111322
< 1	597	4.04	4.04	8.51927	5.67951	5.67951	Q16658	FSCN1_HUMAN	Fascin	2	1.65643	0.265002	1.56492	0.318918
< 1	598	4.03	4.03	18.8492	5.75397	5.75397	P78324	SHPS1_HUMAN	Tyrosine-protein phosphatase non-receptor type substrate 1	2	1.13874	0.468587	1.03739	0.898413
< 1	598	0	4.02	19.8492	7.28643	7.28643	Q5TFQ8	SIRBL_HUMAN	Signal-regulatory protein beta-1 isoform 3	2
< 1	599	4.03	4.03	6.69594	3.29308	3.29308	P02730	B3AT_HUMAN	Band 3 anion transport protein	2	0.683992	0.581111	0.944822	0.883867
< 1	600	4.02	25.8	44.1527	27.9236	24.5823	Q00888	PSG4_HUMAN	Pregnancy-specific beta-1-glycoprotein 4	15	1.33357	0.411187	1.44201	0.28089
< 1	601	4.02	25.72	50.7463	34.3284	34.3284	P11465	PSG2_HUMAN	Pregnancy-specific beta-1-glycoprotein 2	17	0.934118	0.449832	0.876343	0.568449
< 1	602	4.02	12.33	34.5427	10.708	10.0044	P08519	APOA_HUMAN	Apolipoprotein(a)	5	1.44471	0.51192	1.69473	0.47425
< 1	603	4.02	4.02	18.1818	7.10227	7.10227	Q9NYL9	TMOD3_HUMAN	Tropomodulin-3	2	1.46405	0.2577	1.43767	0.0188968
< 1	604	4.02	4.02	21.8391	8.81226	8.81226	O15400	STX7_HUMAN	Syntaxin-7	2	1.04163	0.663882	1.05002	0.378672
< 1	605	4.02	4.02	7.56144	4.34783	4.34783	P06865	HEXA_HUMAN	Beta-hexosaminidase subunit alpha	2	0.376959	0.146361	0.334802	0.195305
< 1	606	4.02	4.02	12.2378	9.79021	9.79021	P52907	CAZA1_HUMAN	F-actin-capping protein subunit alpha-1	2	1.09412		1.4338
< 1	607	4.01	4.22	6.26118	3.57782	3.57782	O00748	EST2_HUMAN	Cocaine esterase	2	1.2962	0.79768	0.636208	0.440883
< 1	608	4.01	4.04	9.2081	4.05157	4.05157	P31948	STIP1_HUMAN	Stress-induced-phosphoprotein 1	2	2.80643	0.0476871	2.28117	0.0261513
< 1	609	4.01	4.01	14.3156	2.61233	2.61233	Q07075	AMPE_HUMAN	Glutamyl aminopeptidase	2	0.911599	0.66738	0.76635	0.230112
< 1	610	4.01	4.01	11.7895	3.78947	3.78947	Q96KP4	CNDP2_HUMAN	Cytosolic non-specific dipeptidase	2	0.857178	0.823777	0.864185	0.762578
< 1	611	4.01	4.01	22.0513	9.74359	9.74359	Q6NT52	CGB2_HUMAN	Choriogonadotropin subunit beta variant 2	2	0.745894	0.821061	0.581572	0.666293
< 1	611	0	4.01	26.0606	11.5152	11.5152	P01233	CGHB_HUMAN	Choriogonadotropin subunit beta	2
< 1	611	0	4.01	22.9947	10.1604	10.1604	A6NKQ9	CGB1_HUMAN	Choriogonadotropin subunit beta variant 1	2
< 1	612	4.01	4.01	28.3237	11.5607	11.5607	Q13361	MFAP5_HUMAN	Microfibrillar-associated protein 5	2	0.936568	0.734022	1.20354	0.574441
< 1	613	4.01	4.01	7.37101	3.6855	3.6855	P55291	CAD15_HUMAN	Cadherin-15	2	1.05716	0.789243	0.917871	0.398212
< 1	614	4.01	4.01	11.4558	5.48926	5.48926	P15085	CBPA1_HUMAN	Carboxypeptidase A1	2	7.55377	0.155284	9.71006	0.154136
< 1	615	4.01	4.01	10.3321	8.11808	8.11808	Q96FW1	OTUB1_HUMAN	Ubiquitin thioesterase OTUB1	2	0.725247	0.352622	0.602521	0.385343
< 1	616	4.01	4.01	34.7826	27.5362	27.5362	Q15726	KISS1_HUMAN	Metastasis-suppressor KiSS-1	3	1.30306	0.778202	0.880121	0.913575
< 1	617	4	29.45	34.1026	29.2308	29.2308	P48594	SPB4_HUMAN	Serpin B4	17	1.38447	0.0828895	1.36761	0.221874
< 1	618	4	10.24	22.6923	7.88462	7.88462	Q8N1N4	K2C78_HUMAN	Keratin, type II cytoskeletal 78	5	1.23218	0.0417267	1.22362	0.136699
< 1	619	4	9.49	28.169	17.6056	17.6056	P02008	HBAZ_HUMAN	Hemoglobin subunit zeta	16	0.967619	0.892867	1.68887	0.161985
< 1	620	4	6.33	18.5676	18.5676	15.6499	P01860	IGHG3_HUMAN	Ig gamma-3 chain C region	3	1.30601	0.211165	1.23548	0.131738
< 1	621	4	6	84.0909	84.0909	84.0909	P63313	TYB10_HUMAN	Thymosin beta-10	4	1.1823	0.924458	1.25707	0.920353
< 1	622	4	4.21	9.62733	8.07453	8.07453	Q9Y5Y7	LYVE1_HUMAN	Lymphatic vessel endothelial hyaluronic acid receptor 1	2	1.62944	0.774253	1.19955	0.93742
< 1	623	4	4.2	7.24756	0.651466	0.651466	Q13201	MMRN1_HUMAN	Multimerin-1	2	1.47473	0.131143	1.98811	0.0668744
< 1	624	4	4.02	21.3018	7.69231	7.69231	P09467	F16P1_HUMAN	Fructose-1,6-bisphosphatase 1	2	0.997359	0.988726	0.833802	0.108399
< 1	625	4	4.01	8.94569	3.03514	3.03514	P07359	GP1BA_HUMAN	Platelet glycoprotein Ib alpha chain	2	1.15953	0.14172	1.16072	0.446255
< 1	626	4	4.01	12.8609	4.98688	4.98688	P06732	KCRM_HUMAN	Creatine kinase M-type	2	0.739964	0.279781	0.67938	0.410452
< 1	627	4	4.01	6.78392	5.77889	5.77889	O14791	APOL1_HUMAN	Apolipoprotein L1	2	1.13665	0.499901	1.14396	0.524704
< 1	628	4	4	21.6049	8.33333	8.33333	Q9NUQ9	FA49B_HUMAN	Protein FAM49B	2	0.868679	0.383731	0.80209	0.133903
< 1	629	4	4	26.5403	8.05687	8.05687	Q9GZP4	PITH1_HUMAN	PITH domain-containing protein 1	2	1.24129	0.102761	1.06331	0.607478
< 1	630	4	4	12.459	5.57377	5.57377	Q9UJJ9	GNPTG_HUMAN	N-acetylglucosamine-1-phosphotransferase subunit gamma	2	0.894799	0.229392	0.898472	0.451581
< 1	631	4	4	10.6897	8.27586	8.27586	Q01105	SET_HUMAN	Protein SET	2	0.926274	0.415612	1.08179	0.0736777
< 1	632	4	4	12.1387	7.22543	7.22543	P98172	EFNB1_HUMAN	Ephrin-B1	3	1.2001	0.324185	1.11406	0.343664
< 1	633	4	4	17.1875	14.0625	14.0625	P24158	PRTN3_HUMAN	Myeloblastin	3	0.732186	0.613051	0.655626	0.334732
< 1	634	4	4	19.0722	10.3093	10.3093	P00568	KAD1_HUMAN	Adenylate kinase isoenzyme 1	2	1.09736		1.18337
< 1	634	0	2	9.60854	1.60142	1.60142	Q9Y6K8	KAD5_HUMAN	Adenylate kinase isoenzyme 5	1
< 1	635	4	4	22.8682	11.2403	11.2403	Q9UKY7	CDV3_HUMAN	Protein CDV3 homolog	2	1.91067	0.214247	1.32622	0.355419
< 1	636	4	4	7.73481	5.24862	5.24862	Q9BRK5	CAB45_HUMAN	45 kDa calcium-binding protein	2	0.919692	0.58349	0.956657	0.765326
< 1	637	4	4	43.8356	42.4658	42.4658	Q9BPY8	HOP_HUMAN	Homeodomain-only protein	2	1.00093		1.02438	0.94963
< 1	638	4	4	9.23077	6.41026	6.41026	Q96AP7	ESAM_HUMAN	Endothelial cell-selective adhesion molecule	2	1.22785	0.475117	1.20077	0.151385
< 1	639	4	4	16.9355	14.1129	14.1129	Q8WVN6	SCTM1_HUMAN	Secreted and transmembrane protein 1	2	1.03201	0.849794	1.04211	0.852383
< 1	640	4	4	20.4301	19.3548	19.3548	Q16627	CCL14_HUMAN	C-C motif chemokine 14	2	0.245459	0.109623	0.202463	0.0778766
< 1	641	4	4	5.66372	3.00885	3.00885	Q14332	FZD2_HUMAN	Frizzled-2	2	0.93934		0.989428
< 1	641	0	2.01	1.01376	0.651702	0.651702	Q9ULI3	HEG1_HUMAN	Protein HEG homolog 1	1
< 1	641	0	2.01	4.50902	0.901804	0.901804			REVERSED Ephrin type-B receptor 3	1
< 1	641	0	2	2.78746	1.39373	1.39373	O75084	FZD7_HUMAN	Frizzled-7	1
< 1	642	4	4	20.155	13.1783	13.1783	Q03403	TFF2_HUMAN	Trefoil factor 2	2	0.499966	0.33704	0.885301	0.505482
< 1	643	4	4	21.1765	20	20	P58062	ISK7_HUMAN	Serine protease inhibitor Kazal-type 7	2	1.32607	0.322213	1.05503	0.694435
< 1	644	4	4	12.3894	7.9646	7.9646	P33241	LSP1_HUMAN	Lymphocyte-specific protein 1	3	0.902661	0.702065	0.883855	0.847721
< 1	645	4	4	10.7438	5.78512	5.78512	P31944	CASPE_HUMAN	Caspase-14	2	0.502632	0.166466	0.456468	0.0579505
< 1	646	4	4	14.0625	9.76562	9.76562	P30048	PRDX3_HUMAN	Thioredoxin-dependent peroxide reductase, mitochondrial	2	1.26913	0.060149	1.37245	0.0961727
< 1	647	4	4	31.7308	27.8846	27.8846	P10720	PF4V_HUMAN	Platelet factor 4 variant	2	0.988218	0.859347	0.96137	0.567265
< 1	647	0	4	32.6733	28.7129	28.7129	P02776	PLF4_HUMAN	Platelet factor 4	2
< 1	648	4	4	20.5128	14.359	14.359	P05019	IGF1_HUMAN	Insulin-like growth factor I	2	1.239	0.590646	1.22585	0.22518
< 1	649	4	4	9.48617	7.90514	7.90514	P04156	PRIO_HUMAN	Major prion protein	4	1.09405	0.404181	1.13623	0.171433
< 1	650	4	4	10.9244	10.9244	10.9244	Q9UNN8	EPCR_HUMAN	Endothelial protein C receptor	3	0.800919	0.805184	0.859283	0.692593
< 1	651	4	4	11.7949	11.7949	11.7949	Q9ULZ3	ASC_HUMAN	Apoptosis-associated speck-like protein containing a CARD	2	1.06387	0.755412	0.80985	0.566607
< 1	652	4	4	21.4876	21.4876	21.4876	Q9UHF0	TKNK_HUMAN	Tachykinin-3	2	1.62086	0.691691	1.30129	0.813091
< 1	653	4	4	11.7188	11.7188	11.7188	Q9NP55	BPIA1_HUMAN	BPI fold-containing family A member 1	2	0.278783	0.183939	0.163238	0.181267
< 1	654	4	4	13.4328	13.4328	13.4328	Q9H0U4	RAB1B_HUMAN	Ras-related protein Rab-1B	2	0.931714		1.01227
< 1	654	0	4	13.4328	13.4328	13.4328	Q92928	RAB1C_HUMAN	Putative Ras-related protein Rab-1C	2
< 1	654	0	4	13.1707	13.1707	13.1707	P62820	RAB1A_HUMAN	Ras-related protein Rab-1A	2
< 1	654	0.01	2.01	21.9731	4.93274	4.93274	Q96AX2	RAB37_HUMAN	Ras-related protein Rab-37	1
< 1	654	0.01	2.01	8.95522	5.47264	5.47264	Q9NP90	RAB9B_HUMAN	Ras-related protein Rab-9B	1
< 1	654	0	2	32.5	5.5	5.5	P61026	RAB10_HUMAN	Ras-related protein Rab-10	1
< 1	654	0	2	19.3396	5.18868	5.18868	Q86YS6	RAB43_HUMAN	Ras-related protein Rab-43	1
< 1	654	0	2	5.94744	1.52144	1.52144	Q7Z6P3	RAB44_HUMAN	Ras-related protein Rab-44	1
< 1	654	0	2	15.493	5.16432	5.16432	P61018	RAB4B_HUMAN	Ras-related protein Rab-4B	1
< 1	654	0	2	17.1946	4.97738	4.97738	P51159	RB27A_HUMAN	Ras-related protein Rab-27A	1
< 1	654	0	2	17.8899	5.04587	5.04587	O00194	RB27B_HUMAN	Ras-related protein Rab-27B	1
< 1	654	0	2	22.6519	6.07735	6.07735	A6NDJ8	RB43L_HUMAN	Putative Rab-43-like protein ENSP00000330714	1
< 1	654	0	2	17.4672	4.80349	4.80349	Q9H082	RB33B_HUMAN	Ras-related protein Rab-33B	1
< 1	654	0	2	12.6761	5.16432	5.16432	Q96DA2	RB39B_HUMAN	Ras-related protein Rab-39B	1
< 1	654	0	2	10.1449	5.31401	5.31401	Q92930	RAB8B_HUMAN	Ras-related protein Rab-8B	1
< 1	654	0	2	11.8852	4.5082	4.5082	Q6IQ22	RAB12_HUMAN	Ras-related protein Rab-12	1
< 1	654	0	2	7.20721	4.95495	4.95495	Q5JT25	RAB41_HUMAN	Ras-related protein Rab-41	1
< 1	654	0	2	15.2074	5.06912	5.06912	Q14964	RB39A_HUMAN	Ras-related protein Rab-39A	1
< 1	654	0	2	7.44186	5.11628	5.11628	P61106	RAB14_HUMAN	Ras-related protein Rab-14	1
< 1	654	0	2	8.69565	5.31401	5.31401	P61006	RAB8A_HUMAN	Ras-related protein Rab-8A	1
< 1	654	0	2	12.0192	5.28846	5.28846	P20340	RAB6A_HUMAN	Ras-related protein Rab-6A	1
< 1	654	0	2	8.4507	5.16432	5.16432	P20338	RAB4A_HUMAN	Ras-related protein Rab-4A	1
< 1	654	0	2	15.0685	5.02283	5.02283	O95716	RAB3D_HUMAN	Ras-related protein Rab-3D	1
< 1	654	0	2	5.28846	5.28846	5.28846	Q9NRW1	RAB6B_HUMAN	Ras-related protein Rab-6B	1
< 1	654	0	2	4.2471	4.2471	4.2471	Q9BZG1	RAB34_HUMAN	Ras-related protein Rab-34	1
< 1	654	0	2	4.84582	4.84582	4.84582	Q96E17	RAB3C_HUMAN	Ras-related protein Rab-3C	1
< 1	654	0	2	5.41872	5.41872	5.41872	Q15771	RAB30_HUMAN	Ras-related protein Rab-30	1
< 1	654	0	2	5.47264	5.47264	5.47264	Q15286	RAB35_HUMAN	Ras-related protein Rab-35	1
< 1	654	0	2	5.18868	5.18868	5.18868	P59190	RAB15_HUMAN	Ras-related protein Rab-15	1
< 1	654	0	2	5.02283	5.02283	5.02283	P20337	RAB3B_HUMAN	Ras-related protein Rab-3B	1
< 1	655	4	4	11.2108	11.2108	11.2108	Q9GZX9	TWSG1_HUMAN	Twisted gastrulation protein homolog 1	2	1.10187	0.358141	1.03953	0.819704
< 1	656	4	4	5.17241	5.17241	5.17241	Q9BS26	ERP44_HUMAN	Endoplasmic reticulum resident protein 44	2	1.17159	0.0544314	1.32677	0.00755722
< 1	657	4	4	5.59006	5.59006	5.59006	Q99645	EPYC_HUMAN	Epiphycan	2	0.872027	0.431002	1.03009	0.928692
< 1	658	4	4	9.42623	9.42623	9.42623	Q92876	KLK6_HUMAN	Kallikrein-6	2	1.326	0.279578	1.46197	0.29597
< 1	659	4	4	5.03432	5.03432	5.03432	Q8N6Q3	CD177_HUMAN	CD177 antigen	2	2.01618	0.738282	1.79108	0.842706
< 1	660	4	4	14.8438	14.8438	14.8438	Q14210	LY6D_HUMAN	Lymphocyte antigen 6D	2	1.41703	0.572703	1.51438	0.190965
< 1	661	4	4	21.2598	21.2598	21.2598	P61970	NTF2_HUMAN	Nuclear transport factor 2	3	0.871139	0.548089	1.04125	0.947463
< 1	662	4	4	13.0769	13.0769	13.0769	P35542	SAA4_HUMAN	Serum amyloid A-4 protein	2	1.03789	0.578108	1.04024	0.614932
< 1	663	4	4	11.3636	11.3636	11.3636	P28070	PSB4_HUMAN	Proteasome subunit beta type-4	2	1.31878		1.29118
< 1	664	4	4	28.4211	28.4211	28.4211	P25815	S100P_HUMAN	Protein S100-P	2	0.682118	0.812943	0.624752	0.79105
< 1	665	4	4	4.33213	4.33213	4.33213	P09603	CSF1_HUMAN	Macrophage colony-stimulating factor 1	2	1.30933	0.378209	1.09276	0.440509
< 1	666	4	4	17.7778	17.7778	17.7778	P09455	RET1_HUMAN	Retinol-binding protein 1	2	0.622977	0.459798	0.624094	0.442478
< 1	667	4	4	3.32226	3.32226	3.32226	P06276	CHLE_HUMAN	Cholinesterase	2	0.785044	0.917357	0.931093	0.97392
< 1	668	4	4	25	25	25	P04155	TFF1_HUMAN	Trefoil factor 1	2	1.07153	0.845005	1.16841	0.634904
< 1	669	4	4	9.38776	9.38776	9.38776	P02745	C1QA_HUMAN	Complement C1q subcomponent subunit A	3	1.24031	0.0206803	1.13439	0.390443
< 1	670	4	4	22.7848	22.7848	22.7848	P00995	ISK1_HUMAN	Pancreatic secretory trypsin inhibitor	2	1.62018	0.0878924	1.77576	0.145286
< 1	671	3.97	3.97	11.7867	1.83424	1.42663			REVERSED Collagen alpha-1(VII) chain	2	1.35355	0.796133	1.34672	0.798626
< 1	672	3.86	3.86	27.3859	9.95851	9.95851	P20618	PSB1_HUMAN	Proteasome subunit beta type-1	2	1.07478	0.68446	1.15378	0.289399
< 1	673	3.72	3.77	15.6118	8.01688	2.74262	P48637	GSHB_HUMAN	Glutathione synthetase	1	1.15062	0.545971	0.910473	0.518499
< 1	674	3.7	3.7	20.7865	11.236	11.236	O15145	ARPC3_HUMAN	Actin-related protein 2/3 complex subunit 3	2	1.06498	0.970557	0.970731	0.985364
< 1	675	3.7	3.7	3.32005	2.12483	2.12483	P19835	CEL_HUMAN	Bile salt-activated lipase	2	1.67363	0.255216	1.98489	0.22854
< 1	676	3.7	3.7	7.73381	5.03597	5.03597	O75487	GPC4_HUMAN	Glypican-4	2	0.804512	0.697568	0.928824	0.882143
< 1	677	3.7	3.7	4.96454	4.96454	4.96454	P10768	ESTD_HUMAN	S-formylglutathione hydrolase	2	0.924343	0.683913	0.919575	0.224403
< 1	678	3.68	3.81	5.42636	1.83228	1.83228			REVERSED Telomerase-binding protein EST1A	2	1.01685		1.02804
< 1	679	3.66	3.67	17.8683	10.6583	5.01567	P09525	ANXA4_HUMAN	Annexin A4	1	0.950076	0.766983	1.29562	0.318895
< 1	680	3.6	16.3	23.0663	17.9558	12.0166	P08238	HS90B_HUMAN	Heat shock protein HSP 90-beta	7	0.783992	0.755064	0.96664	0.74664
< 1	680	0	7.71	12.5628	10.3853	6.03015	Q58FF7	H90B3_HUMAN	Putative heat shock protein HSP 90-beta-3	3
< 1	681	3.55	3.56	5.69767	1.86047	1.86047	P01130	LDLR_HUMAN	Low-density lipoprotein receptor	2	0.937756	0.6299	1.14741	0.723787
< 1	682	3.53	3.61	17.9167	5.41667	5.41667	Q92743	HTRA1_HUMAN	Serine protease HTRA1	2	1.17886	0.63272	0.996454	0.927546
< 1	683	3.52	3.52	7.46888	7.46888	7.46888	P28066	PSA5_HUMAN	Proteasome subunit alpha type-5	2	0.996816	0.99889	0.913757	0.956189
< 1	684	3.52	3.52	3.66133	3.66133	3.66133	P26641	EF1G_HUMAN	Elongation factor 1-gamma	2	1.44081	0.220888	1.72791	0.256761
< 1	685	3.47	3.47	7.24138	2.52874	2.52874	Q8IWU5	SULF2_HUMAN	Extracellular sulfatase Sulf-2	2	1.13315	0.171478	1.12827	0.602549
< 1	686	3.44	4.04	17.8248	6.64653	6.64653	Q15293	RCN1_HUMAN	Reticulocalbin-1	2	0.241092		0.318161
< 1	687	3.4	3.4	24.6914	24.6914	24.6914	Q15843	NEDD8_HUMAN	NEDD8	2	1.90054	0.47074	1.69907	0.310684
< 1	688	3.34	3.68	5.17438	0.433098	0.433098	Q5THJ4	VP13D_HUMAN	Vacuolar protein sorting-associated protein 13D	2	1.65501	0.738664	1.5095	0.749289
< 1	689	3.31	3.33	9.19823	1.08214	0.639449	Q92817	EVPL_HUMAN	Envoplakin	1	0.81315	0.743549	0.720838	0.746774
< 1	690	3.31	3.31	9.63855	6.98795	6.98795	P52597	HNRPF_HUMAN	Heterogeneous nuclear ribonucleoprotein F	2	1.26454		0.947053
< 1	690	0	2	3.78619	3.78619	3.78619	P31943	HNRH1_HUMAN	Heterogeneous nuclear ribonucleoprotein H	1
< 5	691	3.28	4.31	7.41902	1.11459	0.766284			REVERSED Desmoplakin	1	1.98133	0.612622	2.06015	0.582447
< 5	692	3.27	3.27	10.2564	2.6862	1.7094	Q13443	ADAM9_HUMAN	Disintegrin and metalloproteinase domain-containing protein 9	1	1.25246	0.895054	1.17661	0.916416
< 5	693	3.22	3.22	9.85401	4.25791	1.21655	Q9UGT4	SUSD2_HUMAN	Sushi domain-containing protein 2	1	0.380619	0.100039	0.410601	0.0231589
< 5	694	3.22	3.22	5.91716	5.91716	3.84615	P40926	MDHM_HUMAN	Malate dehydrogenase, mitochondrial	1	0.942875		0.71362
< 5	695	3.21	3.21	11.5909	5.68182	2.5	P04180	LCAT_HUMAN	Phosphatidylcholine-sterol acyltransferase	1	1.11763	0.345846	1.05128	0.919066
< 5	696	3.16	3.16	14.1791	1.49254	0.814111	O94910	LPHN1_HUMAN	Latrophilin-1	1	0.922622		0.861292
< 5	697	3.15	3.15	8.43882	5.06329	1.68776	Q9ULV4	COR1C_HUMAN	Coronin-1C	1	1.07456	0.700796	1.05313	0.444259
< 5	698	3.15	3.15	5.22388	5.22388	3.23383	Q6UX73	CP089_HUMAN	UPF0764 protein C16orf89	1	0.555399	0.371744	0.506738	0.014234
< 5	699	3.13	3.13	14.8649	6.75676	4.05405	Q9BS40	LXN_HUMAN	Latexin	1	0.996503		0.948121
< 5	700	3.11	3.11	3.42163	2.31788	1.3245	P19022	CADH2_HUMAN	Cadherin-2	1	0.587487		0.296138
< 5	701	3.1	3.1	8.63309	4.31655	2.63789	P28300	LYOX_HUMAN	Protein-lysine 6-oxidase	1	1.4821		1.14984
< 5	702	3.05	3.05	4.81283	3.47594	2.00535	O14672	ADA10_HUMAN	Disintegrin and metalloproteinase domain-containing protein 10	1	1.17214		1.02879
< 5	703	3.03	3.04	12.5843	1.57303	1.57303	P26572	MGAT1_HUMAN	Alpha-1,3-mannosyl-glycoprotein 2-beta-N-acetylglucosaminyltransferase	1	0.526183	0.704394	0.550442	0.856139
< 5	704	3.02	3.76	6.07577	0.393138	0.285919	Q9NU22	MDN1_HUMAN	Midasin	2	0.91156	0.626589	0.671647	0.451923
< 5	705	3.02	3.2	25.9281	2.75449	0.598802	Q01955	CO4A3_HUMAN	Collagen alpha-3(IV) chain	1	0.270679		0.298201
< 5	706	3.02	3.02	16.0377	6.60377	4.71698	Q92820	GGH_HUMAN	Gamma-glutamyl hydrolase	1	0.769787	0.17135	0.809592	0.414984
< 5	707	3	3.01	13.7026	8.74636	6.99708	Q16651	PRSS8_HUMAN	Prostasin	1	0.502399	0.3744	0.390045	0.236409
< 5	708	2.99	2.99	5.46685	0.622463	0.351827	O15230	LAMA5_HUMAN	Laminin subunit alpha-5	1	1.33482	0.15416	0.872137	0.227735
< 5	709	2.98	2.98	24.7525	14.3564	5.94059	Q7Z5L0	VMO1_HUMAN	Vitelline membrane outer layer protein 1 homolog	1	0.90633	0.398294	0.790474	0.323796
< 5	710	2.97	6.97	27.3543	17.4888	13.9013	A6NL28	TPM3L_HUMAN	Putative tropomyosin alpha-3 chain-like protein	3	0.708662	0.794204	0.713573	0.782713
< 5	711	2.96	2.96	9.38338	4.55764	2.14477	Q9H6B4	CLMP_HUMAN	CXADR-like membrane protein	1	1.0551	0.781838	1.27238	0.44483
< 5	712	2.94	2.94	38.247	6.77291	3.98406	P20160	CAP7_HUMAN	Azurocidin	1	1.30855	0.202536	1.26906	0.210372
< 5	713	2.94	2.94	17.9104	9.45274	3.9801	Q07507	DERM_HUMAN	Dermatopontin	1	0.981317	0.951133	1.0644	0.727767
< 5	714	2.92	2.92	10.8333	6.25	3.33333	P51858	HDGF_HUMAN	Hepatoma-derived growth factor	1	0.692335		0.77453
< 5	714	0.04	2.04	8.86699	3.94089	3.94089	Q9Y3E1	HDGR3_HUMAN	Hepatoma-derived growth factor-related protein 3	1
< 5	714	0	2	2.53353	1.19225	1.19225	Q7Z4V5	HDGR2_HUMAN	Hepatoma-derived growth factor-related protein 2	1
< 5	714	0	2	3.39623	1.50943	1.50943	O75475	PSIP1_HUMAN	PC4 and SFRS1-interacting protein	1
< 5	715	2.91	2.91	17.8295	17.8295	6.97674	Q9BTM1	H2AJ_HUMAN	Histone H2A.J	1	2.8467		3.54195
< 5	715	0	2.91	17.9688	17.9688	7.03125	Q99878	H2A1J_HUMAN	Histone H2A type 1-J	1
< 5	715	0	2.91	17.5573	17.5573	6.87023	Q96QV6	H2A1A_HUMAN	Histone H2A type 1-A	1
< 5	715	0	2.91	17.9688	17.9688	7.03125	Q96KK5	H2A1H_HUMAN	Histone H2A type 1-H	1
< 5	715	0	2.91	17.6923	17.6923	6.92308	Q93077	H2A1C_HUMAN	Histone H2A type 1-C	1
< 5	715	0	2.91	17.6923	17.6923	6.92308	Q6FI13	H2A2A_HUMAN	Histone H2A type 2-A	1
< 5	715	0	2.91	17.8295	17.8295	6.97674	Q16777	H2A2C_HUMAN	Histone H2A type 2-C	1
< 5	715	0	2.91	17.6923	17.6923	6.92308	P0C0S8	H2A1_HUMAN	Histone H2A type 1	1
< 5	715	0	2.51	12.3077	12.3077	6.92308	Q8IUE6	H2A2B_HUMAN	Histone H2A type 2-B	1
< 5	715	0	2.41	17.1875	12.5	7.03125	Q71UI9	H2AV_HUMAN	Histone H2A.V	1
< 5	715	0	2.41	17.1875	12.5	7.03125	P0C0S5	H2AZ_HUMAN	Histone H2A.Z	1
< 5	715	0	2.4	12.3077	12.3077	6.92308	Q7L7L0	H2A3_HUMAN	Histone H2A type 3	1
< 5	715	0	2.4	12.3077	12.3077	6.92308	P20671	H2A1D_HUMAN	Histone H2A type 1-D	1
< 5	715	0	2.4	11.1888	11.1888	6.29371	P16104	H2AX_HUMAN	Histone H2A.x	1
< 5	715	0	2.4	12.3077	12.3077	6.92308	P04908	H2A1B_HUMAN	Histone H2A type 1-B/E	1
< 5	716	2.89	4.28	7.12803	3.46021	0.692042	P23470	PTPRG_HUMAN	Receptor-type tyrosine-protein phosphatase gamma	1	0.788373		0.50233
< 5	717	2.89	2.89	5.50725	5.50725	3.18841	P54826	GAS1_HUMAN	Growth arrest-specific protein 1	1	1.07266	0.767255	1.09764	0.763576
< 5	718	2.86	2.86	26.2626	15.1515	9.09091	P10145	IL8_HUMAN	Interleukin-8	1	2.74614	0.342624	2.41567	0.236668
< 5	719	2.85	2.85	12.3529	5.4902	2.35294	Q96NY8	PVRL4_HUMAN	Poliovirus receptor-related protein 4	1	1.02086		1.51581
< 5	720	2.83	2.87	25.3425	9.58904	5.47945	P12273	PIP_HUMAN	Prolactin-inducible protein	1	0.27471	0.611406	0.131243
< 5	721	2.81	3.13	2.56092	0.248633	0.248633	Q7Z7G8	VP13B_HUMAN	Vacuolar protein sorting-associated protein 13B	2	1.03915	0.635062	1.14198	0.136542
< 5	722	2.8	4.33	5.41914	3.64098	1.9475	Q9P2L0	WDR35_HUMAN	WD repeat-containing protein 35	2	1.38273		1.31418
< 5	723	2.8	2.8	13.191	2.88945	1.50754	P55287	CAD11_HUMAN	Cadherin-11	1	1.39468	0.917602	1.24325
< 5	724	2.79	2.79	13.0344	4.27529	1.98123	Q86Y38	XYLT1_HUMAN	Xylosyltransferase 1	1	1.04552	0.897401	1.25562	0.153357
< 5	725	2.79	2.79	7.00326	4.56026	2.28013	P59827	BPIB4_HUMAN	BPI fold-containing family B member 4	1	0.714319	0.0441239	0.605152	0.184498
< 5	726	2.75	2.96	10.56	0.46024	0.281258			REVERSED A-kinase anchor protein 9	1	0.405193		0.505356
< 5	727	2.75	2.75	9.28641	2.44379	1.46628	Q24JP5	T132A_HUMAN	Transmembrane protein 132A	1	0.999177	0.999178	0.837475	0.879725
< 5	728	2.71	2.9	4.79185	0.0815138	0			REVERSED Titin	0	2.02763	0.324527	2.03972	0.206096
< 5	729	2.68	2.68	7.99031	7.99031	2.90557	P17174	AATC_HUMAN	Aspartate aminotransferase, cytoplasmic	1	0.829444	0.305066	0.735782	0.299938
< 5	730	2.67	2.78	7.01299	2.72727	1.16883	P05067	A4_HUMAN	Amyloid beta A4 protein	1	1.18587		1.22998
< 5	731	2.67	2.68	4.07807	0.844742	0.466065	P46939	UTRO_HUMAN	Utrophin	1	1.29842		0.752593
< 5	732	2.65	2.65	10.6095	5.64334	2.7088	O95967	FBLN4_HUMAN	EGF-containing fibulin-like extracellular matrix protein 2	1	1.0508	0.660619	1.08455	0.272765
< 5	733	2.6	2.61	7.33488	0.896117	0.331895			REVERSED Protein furry homolog-like	1	0.996913	0.994489	0.85267	0.835754
< 5	733	0.04	2.07	4.84567	0.331895	0.331895			REVERSED Protein furry homolog	1
< 5	734	2.59	2.59	14.6444	11.7155	5.43933	Q9UL46	PSME2_HUMAN	Proteasome activator complex subunit 2	1	1.9297	0.244095	1.65943	0.16511
< 5	735	2.54	56.72	48.4043	35.1064	33.8652	P04259	K2C6B_HUMAN	Keratin, type II cytoskeletal 6B	41	0.829141		1.06584
< 5	735	0	55.83	50.8865	36.7021	36.7021	P48668	K2C6C_HUMAN	Keratin, type II cytoskeletal 6C	40
< 5	736	2.54	2.54	11.6588	1.61137	0.947867	P29323	EPHB2_HUMAN	Ephrin type-B receptor 2	1	1.26792	0.568209	1.44515	0.401911
< 5	737	2.54	2.54	8.23529	3.69748	2.01681	P29350	PTN6_HUMAN	Tyrosine-protein phosphatase non-receptor type 6	1	1.66568		1.77227
< 5	738	2.53	3.33	12.2807	2.42518	0			REVERSED Myosin-13	0
< 5	739	2.51	12.85	41.7373	12.5	10.3814	P02533	K1C14_HUMAN	Keratin, type I cytoskeletal 14	6	1.37852	0.0576201	1.62052	0.0210276
< 5	739	0.03	12.34	28.9641	10.3594	10.3594	P08779	K1C16_HUMAN	Keratin, type I cytoskeletal 16	6
< 5	740	2.51	2.51	13.5464	4.10959	2.73973	Q8WWI5	CTL1_HUMAN	Choline transporter-like protein 1	1	1.34574		1.78714
< 5	741	2.51	2.51	17.1429	17.1429	8.57143	P02792	FRIL_HUMAN	Ferritin light chain	1	0.960153		0.638009
< 5	742	2.47	2.47	11.5015	1.422	0.878294	Q5D862	FILA2_HUMAN	Filaggrin-2	1	2.51373		2.00957
< 5	743	2.45	2.45	13.5417	9.375	6.25	P63000	RAC1_HUMAN	Ras-related C3 botulinum toxin substrate 1	1	9.45183		7.73534
< 5	743	0	2.22	13.5417	6.25	6.25	P15153	RAC2_HUMAN	Ras-related C3 botulinum toxin substrate 2	1
< 5	744	2.44	2.44	8.62069	5.48589	2.19436	Q13409	DC1I2_HUMAN	Cytoplasmic dynein 1 intermediate chain 2	1	0.814781		0.572678
< 5	745	2.41	2.43	15.7088	9.96169	3.83142	P30040	ERP29_HUMAN	Endoplasmic reticulum resident protein 29	1	1.627	0.477955	1.72895	0.680091
< 5	746	2.41	2.41	3.69859	0.441623	0.441623	O60494	CUBN_HUMAN	Cubilin	1	0.626136		0
< 5	747	2.41	2.41	11.9886	2.18839	0.856327	Q6ZP01	RBM44_HUMAN	RNA-binding protein 44	1	1.15144		1.14094
< 5	748	2.4	10.91	31.8182	12.7273	11.2121	Q02985	FHR3_HUMAN	Complement factor H-related protein 3	6	1.17481		1.03982
< 5	749	2.37	2.66	22.5092	6.27306	4.05904	P22676	CALB2_HUMAN	Calretinin	1	0.488349		0.553685
< 5	750	2.37	2.37	7.75194	6.58915	3.48837	P04440	DPB1_HUMAN	HLA class II histocompatibility antigen, DP beta 1 chain	1	0.792826		0.604202
< 5	750	0.01	2.01	16.1654	3.38346	3.38346	P01911	2B1F_HUMAN	HLA class II histocompatibility antigen, DRB1-15 beta chain	1
< 5	750	0	2	10.1504	3.38346	3.38346	Q95IE3	2B1C_HUMAN	HLA class II histocompatibility antigen, DRB1-12 beta chain	1
< 5	750	0	2	13.1579	3.38346	3.38346	P20039	2B1B_HUMAN	HLA class II histocompatibility antigen, DRB1-11 beta chain	1
< 5	750	0	2	6.39098	3.38346	3.38346	Q5Y7A7	2B1D_HUMAN	HLA class II histocompatibility antigen, DRB1-13 beta chain	1
< 5	750	0	2	3.38346	3.38346	3.38346	P01912	2B13_HUMAN	HLA class II histocompatibility antigen, DRB1-3 chain	1
< 5	751	2.34	2.34	5.40765	0.915141	0.915141	O94983	CMTA2_HUMAN	Calmodulin-binding transcription activator 2	1	0.75412	0.905538	0.685204	0.899303
< 5	752	2.33	2.34	3.73406	0.819672	0.728597	Q9ULJ8	NEB1_HUMAN	Neurabin-1	1	1.48207	0.161727	1.36411	0.207768
< 5	753	2.32	2.32	13.3858	13.3858	8.66142	P07148	FABPL_HUMAN	Fatty acid-binding protein, liver	1	0.434993		0.529142
< 5	754	2.31	2.33	5.23139	2.61569	2.01207			REVERSED Glycine receptor subunit beta	1	1.00735	0.980741	0.850708	0.657833
< 5	755	2.31	2.31	13.5236	2.8536	0.868486	P55072	TERA_HUMAN	Transitional endoplasmic reticulum ATPase	1	2.18384	0.400485	2.62156	0.102552
< 5	755	0	1.7	6.11814	1.47679	1.47679			REVERSED Coiled-coil domain-containing protein 6	1
< 5	756	2.31	2.31	19.8675	16.5563	7.94702	O15511	ARPC5_HUMAN	Actin-related protein 2/3 complex subunit 5	1	1.14536	0.482731	1.14125	0.054026
< 5	757	2.29	3.45	5.00695	1.39082	0	P30622	CLIP1_HUMAN	CAP-Gly domain-containing linker protein 1	0	1.44565		1.80662
< 5	758	2.29	2.29	19.5858	0.763081	0	Q9UQ35	SRRM2_HUMAN	Serine/arginine repetitive matrix protein 2	0	0.930283	0.939307	0.955538	0.959243
< 5	759	2.28	2.31	12.9243	1.82768	1.82768	P27487	DPP4_HUMAN	Dipeptidyl peptidase 4	1	0.745082	0.168301	0.762759	0.0468078
< 5	760	2.25	2.25	12.2655	2.3088	2.3088	Q08188	TGM3_HUMAN	Protein-glutamine gamma-glutamyltransferase E	1	0.792754		0.712328	0.667451
< 5	761	2.22	2.22	16.25	8.125	8.125	O14558	HSPB6_HUMAN	Heat shock protein beta-6	1	1.18384		1.05257
< 5	762	2.21	2.22	15.5039	2.17054	2.17054	P13667	PDIA4_HUMAN	Protein disulfide-isomerase A4	1	1.09321	0.0464945	1.3365	0.134333
< 5	763	2.2	2.26	3.2967	1.96232	1.33438	Q6ZUT9	DEN5B_HUMAN	DENN domain-containing protein 5B	1	0.766426		1.62386
< 5	764	2.2	2.21	7.27273	0.427807	0.427807	Q9H7D0	DOCK5_HUMAN	Dedicator of cytokinesis protein 5	1	0.573891		0.581571
< 5	765	2.2	2.2	14.1762	5.36398	5.36398	Q969T9	WBP2_HUMAN	WW domain-binding protein 2	1	0.993816		0.552933
< 5	766	2.17	2.17	5.8548	2.8103	2.8103	P08138	TNR16_HUMAN	Tumor necrosis factor receptor superfamily member 16	1	0.52669	0.337775	0.540133	0.35362
< 5	767	2.16	2.16	4.1977	0.744753	0.744753	Q9ULB1	NRX1A_HUMAN	Neurexin-1-alpha	1	0.23153		0.289217
< 5	767	0	2.16	4.75113	2.48869	2.48869	P58400	NRX1B_HUMAN	Neurexin-1-beta	1
< 5	768	2.15	3.3	8.18205	0.613654	0	Q99996	AKAP9_HUMAN	A-kinase anchor protein 9	0	0.416626	0.258599	0.364509	0.195446
< 5	769	2.15	2.15	9.00901	1.5015	1.5015	Q9Y4L1	HYOU1_HUMAN	Hypoxia up-regulated protein 1	1	0.931235		0.775499
< 5	770	2.15	2.15	5.07152	1.43043	1.43043	P05107	ITB2_HUMAN	Integrin beta-2	1	1.06387	0.798079	1.144	0.365801
< 5	771	2.14	2.14	11.0497	5.52486	5.52486	P84077	ARF1_HUMAN	ADP-ribosylation factor 1	1	0.14351		0.151449
< 5	771	0.01	2.26	13.2597	5.52486	5.52486	P61204	ARF3_HUMAN	ADP-ribosylation factor 3	1
< 5	771	0	2	5.55556	5.55556	5.55556	P84085	ARF5_HUMAN	ADP-ribosylation factor 5	1
< 5	772	2.13	21.37	40.1408	30.6338	23.9437	P07951	TPM2_HUMAN	Tropomyosin beta chain	12	0.55753	0.241042	0.563924	0.10744
< 5	773	2.13	2.13	15.7895	11.6959	11.6959	P19105	ML12A_HUMAN	Myosin regulatory light chain 12A	1	1.35341		1.04586
< 5	773	0	2.13	15.6977	11.6279	11.6279	O14950	ML12B_HUMAN	Myosin regulatory light chain 12B	1
< 5	774	2.11	2.16	14.7673	3.69181	3.69181	P35527	K1C9_HUMAN	Keratin, type I cytoskeletal 9	1	0.891917	0.1889	9.13038	0.0682806
< 5	775	2.11	2.11	12.2951	6.14754	6.14754	Q15848	ADIPO_HUMAN	Adiponectin	2	0.606021	0.0522918	0.688333	0.0430669
< 5	776	2.1	2.1	9.71429	1	1	P17655	CAN2_HUMAN	Calpain-2 catalytic subunit	1	0.812331	0.710869	1.27777	0.648576
< 5	777	2.1	2.1	3.00097	1.16167	1.16167	P20023	CR2_HUMAN	Complement receptor type 2	1	1.00768	0.932876	0.86328	0.592324
< 5	778	2.08	2.08	3.76596	0.191489	0.191489	Q9P2P6	STAR9_HUMAN	StAR-related lipid transfer protein 9	1	1.13014	0.772608	0.758221	0.552365
< 5	779	2.08	2.08	40	6.92308	6.92308	Q15121	PEA15_HUMAN	Astrocytic phosphoprotein PEA-15	1	1.41527	0.329199	0.897703	0.65516
< 5	780	2.08	2.08	25.817	3.59477	3.59477	P07910	HNRPC_HUMAN	Heterogeneous nuclear ribonucleoproteins C1/C2	1	0.986058	0.0815453	0.853198	0.440719
< 5	781	2.07	2.39	5.01475	0.58997	0.42609	Q8NFC6	BD1L1_HUMAN	Biorientation of chromosomes in cell division protein 1-like 1	1	1.53549	0.738203	2.04398	0.553339
< 5	782	2.07	2.09	11.5764	2.70936	2.70936	Q9BY76	ANGL4_HUMAN	Angiopoietin-related protein 4	1	1.13093		1.05086
< 5	783	2.07	2.08	20.4762	2.14286	2.14286	P80303	NUCB2_HUMAN	Nucleobindin-2	1	0.859463		0.852517
< 5	784	2.07	2.07	5.54042	1.3624	1.3624	P53396	ACLY_HUMAN	ATP-citrate synthase	1	0.646311		0.812562
< 5	785	2.07	2.07	5.1105	1.51934	1.51934			REVERSED La-related protein 4	1
< 5	786	2.07	2.07	9.89011	4.0293	4.0293	Q86UD1	OAF_HUMAN	Out at first protein homolog	1	0.825173		0.523019
< 5	787	2.07	2.07	5.09091	1.63636	1.63636	P98153	IDD_HUMAN	Integral membrane protein DGCR2/IDD	1	0.923897		0.873654
< 5	788	2.07	2.07	11.5207	5.52995	5.52995	P62993	GRB2_HUMAN	Growth factor receptor-bound protein 2	1	1.43991	0.027154	1.4575	0.0909659
< 5	789	2.07	2.07	22.2222	10.1852	10.1852	Q9HD89	RETN_HUMAN	Resistin	1	1.823	0.124682	1.86011	0.0377394
< 5	790	2.06	2.06	12.4726	4.15755	4.15755	P10645	CMGA_HUMAN	Chromogranin-A	1	0.352488		0.463356
< 5	791	2.05	3.13	23.0216	7.91367	5.7554	Q6ZUS5	CC121_HUMAN	Coiled-coil domain-containing protein 121	1	1.36433		0.787597
< 5	792	2.05	2.66	31.5315	11.7117	8.55856	O43633	CHM2A_HUMAN	Charged multivesicular body protein 2a	1	1.58738		0.784229
< 5	793	2.05	2.05	8.28548	1.06645	1.06645	Q9NZ71	RTEL1_HUMAN	Regulator of telomere elongation helicase 1	1
< 5	794	2.05	2.05	9.57854	2.29885	2.29885	P00390	GSHR_HUMAN	Glutathione reductase, mitochondrial	1	0.903334		0.766575
< 5	795	2.05	2.05	7.97101	1.69082	1.69082	Q12765	SCRN1_HUMAN	Secernin-1	1	0.799306	0.187354	0.769753	0.0960415
< 5	796	2.04	2.54	8.78605	1.7438	0.938967	Q96QZ7	MAGI1_HUMAN	Membrane-associated guanylate kinase, WW and PDZ domain-containing protein 1	1	0.610951		0.610781
< 5	797	2.04	2.08	6.09212	1.63447	1.63447	P08133	ANXA6_HUMAN	Annexin A6	1	1.67257		1.3562
< 5	798	2.04	2.04	15.7303	1.44462	1.44462	O60506	HNRPQ_HUMAN	Heterogeneous nuclear ribonucleoprotein Q	1	0.747896		0.603006
< 5	799	2.04	2.04	8.4507	1.40845	1.40845	P19338	NUCL_HUMAN	Nucleolin	1	0.205759		0.256168
< 5	800	2.04	2.04	11.7647	4.95356	4.95356	P09758	TACD2_HUMAN	Tumor-associated calcium signal transducer 2	1	1.13508		0.918022
< 5	801	2.03	6.03	11.4464	4.37045	4.37045	P35443	TSP4_HUMAN	Thrombospondin-4	3
< 5	802	2.03	4.04	33.6283	11.0619	11.0619	P16401	H15_HUMAN	Histone H1.5	2	1.15622	0.783074	1.18668	0.132952
< 5	803	2.03	2.5	5.02984	0.511509	0.511509	Q13085	ACACA_HUMAN	Acetyl-CoA carboxylase 1	1	1.16319		1.02782
< 5	804	2.03	2.22	7.37527	2.60304	2.60304			REVERSED Nucleobindin-1	1
< 5	804	0	4.02	1.48957	1.39027	1.39027			REVERSED Protocadherin alpha-C2	2
< 5	804	0	4.02	5.39568	5.03597	5.03597			REVERSED Protein canopy homolog 3	2
< 5	805	2.03	2.05	9.1954	3.83142	3.83142	P25789	PSA4_HUMAN	Proteasome subunit alpha type-4	1	0.915118		0.891295
< 5	806	2.03	2.03	9.05612	1.27551	1.27551	P33151	CADH5_HUMAN	Cadherin-5	1	1.18908	0.336339	1.01303	0.870567
< 5	807	2.03	2.03	8.17391	2.26087	2.26087	O95817	BAG3_HUMAN	BAG family molecular chaperone regulator 3	1	0.995124		0.752797
< 5	808	2.03	2.03	2.0945	0.730638	0.730638	Q8TD84	DSCL1_HUMAN	Down syndrome cell adhesion molecule-like protein 1	2	1.01551	0.946925	0.351203	0.550261
< 5	809	2.03	2.03	11.811	2.62467	2.62467	P26022	PTX3_HUMAN	Pentraxin-related protein PTX3	1	1.59404	0.45023	1.20578
< 5	810	2.03	2.03	11.7845	4.3771	4.3771	P25325	THTM_HUMAN	3-mercaptopyruvate sulfurtransferase	1	1.14255		1.2865
< 5	811	2.03	2.03	7.61317	2.05761	2.05761	P14317	HCLS1_HUMAN	Hematopoietic lineage cell-specific protein	1	1.04028	0.760273	0.919399	0.184921
< 5	812	2.03	2.03	8.61619	3.39426	3.39426	O95084	PRS23_HUMAN	Serine protease 23	1	1.14647		1.26219
< 5	813	2.03	2.03	13.5036	4.74453	4.74453	O14618	CCS_HUMAN	Copper chaperone for superoxide dismutase	1	0.996486	0.979842	0.927602	0.305119
< 5	814	2.03	2.03	9.69697	5.45455	5.45455	P05161	ISG15_HUMAN	Ubiquitin-like protein ISG15	1	1.09558		1.235
< 5	815	2.02	8.09	26.6204	6.71296	6.71296	Q04695	K1C17_HUMAN	Keratin, type I cytoskeletal 17	4	0.706807		0.655914
< 5	816	2.02	4.02	10.0209	3.75783	3.75783	Q5VWM3	PRA18_HUMAN	PRAME family member 18	3	0.984801		0.803592
< 5	816	0	4.02	11.7073	4.39024	4.39024	Q5SWL8	PRA19_HUMAN	PRAME family member 19	3
< 5	817	2.02	2.56	15.4684	2.50545	1.85185	P40189	IL6RB_HUMAN	Interleukin-6 receptor subunit beta	1	1.22699	0.48294	1.46349	0.257573
< 5	818	2.02	2.43	10.2691	1.55807	1.13314			REVERSED Protein LAP2	1
< 5	819	2.02	2.05	9.73837	1.74419	1.74419	O95171	SCEL_HUMAN	Sciellin	1	1.26639		1.18173
< 5	820	2.02	2.03	5.43933	4.1841	4.1841	P54819	KAD2_HUMAN	Adenylate kinase 2, mitochondrial	1	1.02282		1.13072
< 5	821	2.02	2.02	10.1351	0.675676	0.675676	O75339	CILP1_HUMAN	Cartilage intermediate layer protein 1	1	2.09894		2.32584
< 5	822	2.02	2.02	6.81363	1.002	1.002	Q9UMD9	COHA1_HUMAN	Collagen alpha-1(XVII) chain	1	0.50763		0.413444
< 5	823	2.02	2.02	13.2409	2.39596	2.39596	Q05682	CALD1_HUMAN	Caldesmon	1	0.887991		1.20004
< 5	824	2.02	2.02	26.0745	2.00573	2.00573	Q6IBS0	TWF2_HUMAN	Twinfilin-2	1	1.02196	0.9476	0.970885	0.816761
< 5	825	2.02	2.02	20.9677	3.22581	3.22581	Q07955	SRSF1_HUMAN	Serine/arginine-rich splicing factor 1	1	0.603726		0.572601
< 5	826	2.02	2.02	13.5068	2.10657	2.10657			REVERSED Oxysterol-binding protein 1	1
< 5	827	2.02	2.02	3.9312	0.900901	0.900901	Q86SQ4	GP126_HUMAN	G-protein coupled receptor 126	1	0.847901		1.11861
< 5	828	2.02	2.02	14.0056	3.08123	3.08123	Q00796	DHSO_HUMAN	Sorbitol dehydrogenase	1	1.23137		0.939736
< 5	829	2.02	2.02	12.9964	3.61011	3.61011	Q9UKR3	KLK13_HUMAN	Kallikrein-13	1	0.973334	0.789292	1.06354	0.254307
< 5	830	2.02	2.02	10.9551	3.08989	3.08989	Q15365	PCBP1_HUMAN	Poly(rC)-binding protein 1	1	1.14853		1.02072
< 5	830	0.01	2.01	9.97305	2.96496	2.96496	P57721	PCBP3_HUMAN	Poly(rC)-binding protein 3	1
< 5	830	0	2.02	9.0411	3.0137	3.0137	Q15366	PCBP2_HUMAN	Poly(rC)-binding protein 2	1
< 5	831	2.02	2.02	5.60538	1.79372	1.79372	Q9H3U7	SMOC2_HUMAN	SPARC-related modular calcium-binding protein 2	1	0.915627	0.465139	0.877848	0.0788286
< 5	832	2.02	2.02	7.91075	2.83976	2.83976	P12955	PEPD_HUMAN	Xaa-Pro dipeptidase	1	0.771126		1.0396
< 5	833	2.01	15.65	51.0563	23.2394	18.662	P09493	TPM1_HUMAN	Tropomyosin alpha-1 chain	8	4.12613		3.53579
< 5	834	2.01	2.17	2.34595	0.250235	0.250235			REVERSED Uncharacterized protein C5orf42	1	1.09979		0.736711
< 5	835	2.01	2.12	11.3055	2.28802	2.28802	P54802	ANAG_HUMAN	Alpha-N-acetylglucosaminidase	1	0.79913		0.996621
< 5	836	2.01	2.08	15.1099	5.21978	5.21978	P53990	IST1_HUMAN	IST1 homolog	1	0.670562		0.351924
< 5	837	2.01	2.03	4.35986	1.31488	1.31488	Q6YHK3	CD109_HUMAN	CD109 antigen	1	0.642496		3.26468
< 5	838	2.01	2.03	12.2685	2.08333	2.08333	P23526	SAHH_HUMAN	Adenosylhomocysteinase	1	1.00906	0.99725	1.01111
< 5	839	2.01	2.03	5.0571	1.79445	1.79445	Q3KP44	ANR55_HUMAN	Ankyrin repeat domain-containing protein 55	1	19.8515		25.9739
< 5	840	2.01	2.02	10.5348	1.62075	1.62075	P13521	SCG2_HUMAN	Secretogranin-2	1	0.345173		0.457921
< 5	841	2.01	2.01	13.9394	1.81818	1.81818	Q6ZMJ2	SCAR5_HUMAN	Scavenger receptor class A member 5	1	0.794607		1.06473
< 5	842	2.01	2.01	8.68486	2.97767	2.97767	Q9NZH0	GPC5B_HUMAN	G-protein coupled receptor family C group 5 member B	1	0.840218	0.172722	0.763355	0.0346786
< 5	843	2.01	2.01	11.1111	2.25225	2.25225	O75326	SEM7A_HUMAN	Semaphorin-7A	1	0.798318		0.596265
< 5	844	2.01	2.01	5.59284	0.894855	0.894855	Q08554	DSC1_HUMAN	Desmocollin-1	1	0.88267		0.879184
< 5	845	2.01	2.01	21.371	4.43548	4.43548	P11226	MBL2_HUMAN	Mannose-binding protein C	1	0.62147	0.592056	0.715635	0.570465
< 5	846	2.01	2.01	11.4551	4.64396	4.64396	Q13642	FHL1_HUMAN	Four and a half LIM domains protein 1	1	0.460578		0.395869
< 5	847	2.01	2.01	18.5	7.5	7.5	P61086	UBE2K_HUMAN	Ubiquitin-conjugating enzyme E2 K	1	1.16112	0.447452	0.84068	0.69159
< 5	848	2.01	2.01	31.3559	14.4068	14.4068	P58546	MTPN_HUMAN	Myotrophin	1	1.15842		1.00918
< 5	849	2.01	2.01	11.7871	4.18251	4.18251	P25786	PSA1_HUMAN	Proteasome subunit alpha type-1	1	1.08472	0.20224	1.05383	0.813062
< 5	850	2.01	2.01	13.1004	5.67686	5.67686	P09497	CLCB_HUMAN	Clathrin light chain B	1	0.966372		0.734721
< 5	851	2.01	2.01	17.2285	5.99251	5.99251	P01210	PENK_HUMAN	Proenkephalin-A	1	0.730149		0.632074
< 5	852	2.01	2.01	2.51046	1.15063	1.15063	O00339	MATN2_HUMAN	Matrilin-2	1	0.953892		0.776761
< 5	853	2.01	2.01	17.4863	7.65027	7.65027	Q13185	CBX3_HUMAN	Chromobox protein homolog 3	1	1.18761		0.91458
< 5	854	2.01	2.01	27.5362	17.3913	17.3913	P62857	RS28_HUMAN	40S ribosomal protein S28	1	0.895947	0.567502	0.794214	0.161918
< 5	855	2.01	2.01	3.65854	2.19512	2.19512	P21128	ENDOU_HUMAN	Poly(U)-specific endoribonuclease	1	0.413383		0.537302
< 5	856	2.01	2.01	4.40141	1.76056	1.76056	A6NGU5	GGT3_HUMAN	Putative gamma-glutamyltranspeptidase 3	1	1.53383		1.62901
< 5	856	0	2	1.75747	1.75747	1.75747	P36268	GGT2_HUMAN	Gamma-glutamyltranspeptidase 2	1
< 5	856	0	2	1.75747	1.75747	1.75747	P19440	GGT1_HUMAN	Gamma-glutamyltranspeptidase 1	1
< 5	857	2	207.45	60.6651	53.555	53.1537	P0C0L4	CO4A_HUMAN	Complement C4-A	162	0.68114		1.6205
< 5	858	2	71.59	75.4667	73.0667	73.0667	P63261	ACTG_HUMAN	Actin, cytoplasmic 2	83	1.18365	0.25907	1.02031	0.848011
< 5	859	2	32.95	40.4206	25.7009	24.0654	Q16557	PSG3_HUMAN	Pregnancy-specific beta-1-glycoprotein 3	20	1.19402		1.43776
< 5	859	0	23.47	27.4648	19.0141	15.0235	Q9UQ74	PSG8_HUMAN	Pregnancy-specific beta-1-glycoprotein 8	14
< 5	860	2	14.03	34.375	34.375	34.375	Q02325	PLGB_HUMAN	Plasminogen-related protein B	19	1.49881		1.30261
< 5	860	0	9.43	60.4167	41.6667	41.6667	Q15195	PLGA_HUMAN	Plasminogen-related protein A	10
< 5	861	2	11.77	28.0488	24.7967	19.5122	P31946	1433B_HUMAN	14-3-3 protein beta/alpha	8	1.68967		1.19708
< 5	862	2	11.28	46.2585	20.4082	20.4082	P02100	HBE_HUMAN	Hemoglobin subunit epsilon	10	2.21755		0.260613
< 5	863	2	9.7	18.2022	13.0337	13.0337	P68371	TBB4B_HUMAN	Tubulin beta-4B chain	5	1.07484		1.22883
< 5	864	2	8.38	25.3456	15.8986	14.5161	P09104	ENOG_HUMAN	Gamma-enolase	5	1.18212		1.69693
< 5	865	2	8.18	27.4627	12.5373	12.5373	Q15238	PSG5_HUMAN	Pregnancy-specific beta-1-glycoprotein 5	5	0.786599		0.728066
< 5	866	2	8	65.2778	65.2778	65.2778	P35326	SPR2A_HUMAN	Small proline-rich protein 2A	7	0.480987	0.0458913	0.426314	0.000222523
< 5	867	2	6.6	42.7632	31.5789	20.3947	P15531	NDKA_HUMAN	Nucleoside diphosphate kinase A	3	0.108015		0.104548
< 5	868	2	5.31	28.7081	11.4833	11.4833	P26583	HMGB2_HUMAN	High mobility group protein B2	3	1.10422		1.11566
< 5	869	2	4.92	9.64187	6.33609	4.6832	P54725	RD23A_HUMAN	UV excision repair protein RAD23 homolog A	2	1.64388		1.96373
< 5	870	2	4.01	7.92291	4.28266	4.28266	Q9BTY2	FUCO2_HUMAN	Plasma alpha-L-fucosidase	2	0.28278		0.339855
< 5	871	2	4	3.60577	2.16346	2.16346	Q9NPR2	SEM4B_HUMAN	Semaphorin-4B	2	1.32662		1.25595
< 5	872	2	3.52	8.96226	8.96226	8.96226	P45877	PPIC_HUMAN	Peptidyl-prolyl cis-trans isomerase C	2	1.49956		1.28579
< 5	873	2	2.36	10.7438	5.23416	3.85675	Q9NX46	ARHL2_HUMAN	Poly(ADP-ribose) glycohydrolase ARH3	1	1.07766		0.635317
< 5	874	2	2.35	5.18544	0.824176	0.549451	P35556	FBN2_HUMAN	Fibrillin-2	1	0.479122		0.432354
< 5	875	2	2.35	3.16327	2.2449	1.22449	Q8WX94	NALP7_HUMAN	NACHT, LRR and PYD domains-containing protein 7	1	1.79011		1.68042
< 5	876	2	2.3	6.55738	2.08644	2.08644	Q53H47	SETMR_HUMAN	Histone-lysine N-methyltransferase SETMAR	1	1.84711		1.7972
< 5	877	2	2.2	7.58294	2.05371	2.05371	Q6ZN66	GBP6_HUMAN	Guanylate-binding protein 6	1	0.969155		1.27234
< 5	878	2	2.16	15.3664	4.25532	4.25532	Q9UL52	TM11E_HUMAN	Transmembrane protease serine 11E	1	0.996187		1.04799
< 5	879	2	2.16	5.68356	1.22888	1.22888	P08236	BGLR_HUMAN	Beta-glucuronidase	1	0.819335		0.799689
< 5	880	2	2.12	4.17957	1.70279	1.70279	P43121	MUC18_HUMAN	Cell surface glycoprotein MUC18	1	0.180982		0.152492
< 5	881	2	2.12	8.17491	2.09125	2.09125	P19878	NCF2_HUMAN	Neutrophil cytosol factor 2	1	1.25564		1.29141
< 5	882	2	2.08	3.47349	1.46252	1.46252	Q6P5Q4	LMOD2_HUMAN	Leiomodin-2	1	0.83602		0.801966
< 5	883	2	2.06	8.91473	5.03876	5.03876			REVERSED Coiled-coil domain-containing protein 172	1	1.16636		1.1528
< 5	884	2	2.02	5.60579	2.16998	2.16998	Q6P4A8	PLBL1_HUMAN	Phospholipase B-like 1	1	0.868901		0.871826
< 5	885	2	2.01	19.2345	1.96271	1.96271	P12110	CO6A2_HUMAN	Collagen alpha-2(VI) chain	1	0.842848		1.72912
< 5	886	2	2.01	9.11528	2.41287	2.41287	Q16819	MEP1A_HUMAN	Meprin A subunit alpha	1	0.492804		0.535613
< 5	887	2	2.01	4.48239	1.28068	1.28068	Q01973	ROR1_HUMAN	Tyrosine-protein kinase transmembrane receptor ROR1	1	0.912839		0.921683
< 5	888	2	2.01	5.30303	2.0202	2.0202	Q9NTK5	OLA1_HUMAN	Obg-like ATPase 1	1	1.21411		1.11906
< 5	889	2	2.01	17.4242	6.06061	6.06061	P25398	RS12_HUMAN	40S ribosomal protein S12	1	0.912777	0.729328	0.98285	0.956846
< 5	890	2	2.01	7.44681	5.31915	5.31915	O75223	GGCT_HUMAN	Gamma-glutamylcyclotransferase	1	0.82282		0.748518
< 5	891	2	2	8.669	0.963222	0.963222	Q9NRM1	ENAM_HUMAN	Enamelin	1	0.930404		0.931384
< 5	892	2	2	14.6714	1.64319	1.64319	Q9NP71	MLXPL_HUMAN	Carbohydrate-responsive element-binding protein	1	0.695386		0.569651
< 5	893	2	2	4.99469	1.0627	1.0627	Q9NZ08	ERAP1_HUMAN	Endoplasmic reticulum aminopeptidase 1	1	1.07901		0.725127
< 5	894	2	2	16.2667	2.66667	2.66667	Q99733	NP1L4_HUMAN	Nucleosome assembly protein 1-like 4	1	1.08005		1.35698
< 5	894	0	2	2.55754	2.55754	2.55754	P55209	NP1L1_HUMAN	Nucleosome assembly protein 1-like 1	1
< 5	895	2	2	16.7568	2.16216	2.16216	Q9UNZ2	NSF1C_HUMAN	NSFL1 cofactor p47	1	0.995323		1.00256
< 5	896	2	2	7.01571	1.04712	1.04712	Q9H2X0	CHRD_HUMAN	Chordin	1	1.12325		1.2192
< 5	897	2	2	3.9916	1.05042	1.05042	P10253	LYAG_HUMAN	Lysosomal alpha-glucosidase	1	0.703527		0.57079
< 5	898	2	2	4.35374	1.22449	1.22449	Q9Y6Q2	STON1_HUMAN	Stonin-1	1	0.868039		1.17911
< 5	899	2	2	14.7321	3.57143	3.57143	Q96BQ1	FAM3D_HUMAN	Protein FAM3D	1	0.37725		0.316198
< 5	900	2	2	1.92702	0.369004	0.369004	Q6W4X9	MUC6_HUMAN	Mucin-6	1	0.731566		0.813025
< 5	901	2	2	8.67052	2.31214	2.31214	P28838	AMPL_HUMAN	Cytosol aminopeptidase	1	3.07594		3.52925
< 5	902	2	2	10.6061	3.33333	3.33333	P13716	HEM2_HUMAN	Delta-aminolevulinic acid dehydratase	1	0.183497		0.0713094
< 5	903	2	2	17.9054	6.41892	6.41892	P04233	HG2A_HUMAN	HLA class II histocompatibility antigen gamma chain	1	1.29453		1.03375
< 5	904	2	2	22.6804	4.63918	4.63918	O95998	I18BP_HUMAN	Interleukin-18-binding protein	1	0.782213		0.827208
< 5	905	2	2	8.23045	3.29218	3.29218	Q9UNF0	PACN2_HUMAN	Protein kinase C and casein kinase substrate in neurons protein 2	1	1.99131		1.45102
< 5	906	2	2	5.22788	1.47453	1.47453	Q96TA1	NIBL1_HUMAN	Niban-like protein 1	1	0.868403		0.993042
< 5	907	2	2	11.1111	2.71003	2.71003	Q8NFI4	F10A5_HUMAN	Putative protein FAM10A5	1	1.06442		1.29548
< 5	907	0	2	11.6667	4.16667	4.16667	Q8IZP2	ST134_HUMAN	Putative protein FAM10A4	1
< 5	907	0	2	3.79404	2.71003	2.71003	P50502	F10A1_HUMAN	Hsc70-interacting protein	1
< 5	908	2	2	13.4752	5.31915	5.31915	Q8IYS5	OSCAR_HUMAN	Osteoclast-associated immunoglobulin-like receptor	1	1.21694		0.973564
< 5	909	2	2	3.61156	1.1236	1.1236	Q15477	SKIV2_HUMAN	Helicase SKI2W	1	0.993403		1.01497
< 5	910	2	2	7.97267	1.82232	1.82232	Q14314	FGL2_HUMAN	Fibroleukin	1	1.61463		1.32576
< 5	911	2	2	3.05523	1.2926	1.2926	Q03167	TGBR3_HUMAN	Transforming growth factor beta receptor type 3	1	0.910301		1.1146
< 5	912	2	2	17.5115	3.22581	3.22581	P28676	GRAN_HUMAN	Grancalcin	1	1.82809		1.26505
< 5	913	2	2	12.0643	2.14477	2.14477	P15104	GLNA_HUMAN	Glutamine synthetase	1	1.01617		1.21229
< 5	914	2	2	12.6126	3.6036	3.6036	P07711	CATL1_HUMAN	Cathepsin L1	2	0.986639		1.32841
< 5	915	2	2	15.942	3.98551	3.98551	O43240	KLK10_HUMAN	Kallikrein-10	1	1.18343		1.40478
< 5	916	2	2	13.2132	3.6036	3.6036	O14908	GIPC1_HUMAN	PDZ domain-containing protein GIPC1	1	1.85271		0.443881
< 5	917	2	2	3.42857	2.85714	2.85714	Q9GZM5	YIPF3_HUMAN	Protein YIPF3	1	0.927195		0.762677
< 5	918	2	2	28.6957	20	20	Q9BRT3	MIEN1_HUMAN	Migration and invasion enhancer 1	1
< 5	919	2	2	16.6667	10.4762	10.4762	Q96IU4	ABHEB_HUMAN	Abhydrolase domain-containing protein 14B	1	1.05473		0.813622
< 5	920	2	2	4.86322	3.34347	3.34347	Q08257	QOR_HUMAN	Quinone oxidoreductase	1	1.1381		1.41248
< 5	921	2	2	8.90052	5.75916	5.75916	P60953	CDC42_HUMAN	Cell division control protein 42 homolog	1	1.43865		1.29579
< 5	922	2	2	37.8788	21.2121	21.2121	P54710	ATNG_HUMAN	Sodium/potassium-transporting ATPase subunit gamma	1	0.268711		0.640932
< 5	923	2	2	4.04858	2.63158	2.63158	P54578	UBP14_HUMAN	Ubiquitin carboxyl-terminal hydrolase 14	1	1.0987		1.12011
< 5	924	2	2	5.71429	2	2	P46976	GLYG_HUMAN	Glycogenin-1	1	0.470614		0.511139
< 5	925	2	2	14.0541	7.56757	7.56757	P35318	ADML_HUMAN	ADM	1	0.697177		1.08486
< 5	926	2	2	9.09091	7.07071	7.07071	P31431	SDC4_HUMAN	Syndecan-4	1	0.482711		0
< 5	927	2	2	15.1515	9.09091	9.09091	P15090	FABP4_HUMAN	Fatty acid-binding protein, adipocyte	1	0.7998		0.691023
< 5	927	0	2	18.1818	9.09091	9.09091	P02689	MYP2_HUMAN	Myelin P2 protein	1
< 5	928	2	2	4.26829	2.03252	2.03252	P11166	GTR1_HUMAN	Solute carrier family 2, facilitated glucose transporter member 1	1	1.32945		1.29903
< 5	929	2	2	7.42857	4	4	P08567	PLEK_HUMAN	Pleckstrin	1	0.916729	0.751956	0.992354	0.988191
< 5	930	2	2	21.7391	10.4348	10.4348	P05387	RLA2_HUMAN	60S acidic ribosomal protein P2	1	0.603862		0.604427
< 5	931	2	2	12.3134	3.73134	3.73134	P04632	CPNS1_HUMAN	Calpain small subunit 1	1	0.876969		1.13985
< 5	932	2	2	31.1321	16.0377	16.0377	P01834	IGKC_HUMAN	Ig kappa chain C region	1	0.975509		0.994452
< 5	933	2	2	11.4679	5.50459	5.50459	P00492	HPRT_HUMAN	Hypoxanthine-guanine phosphoribosyltransferase	1	1.03121		1.0307
< 5	934	2	2	28.4211	18.9474	18.9474	O75556	SG2A1_HUMAN	Mammaglobin-B	1	0.780836	0.630177	0.94176	0.900624
< 5	935	2	2	7.61589	3.31126	3.31126	O75144	ICOSL_HUMAN	ICOS ligand	1	1.16864		0.867252
< 5	936	2	2	10.8844	10.8844	10.8844	Q9Y2V2	CHSP1_HUMAN	Calcium-regulated heat stable protein 1	1	1.41049		0.980578
< 5	937	2	2	4.5977	4.5977	4.5977	Q9UHY7	ENOPH_HUMAN	Enolase-phosphatase E1	1	0.332856		0.345296
< 5	938	2	2	8.69565	8.69565	8.69565	Q9GZZ8	LACRT_HUMAN	Extracellular glycoprotein lacritin	2	1.11807	0.17369	1.09062	0.402182
< 5	939	2	2	6.74847	6.74847	6.74847	Q99969	RARR2_HUMAN	Retinoic acid receptor responder protein 2	1	0.410111		0.304639
< 5	940	2	2	15.5844	15.5844	15.5844	Q969E1	LEAP2_HUMAN	Liver-expressed antimicrobial peptide 2	1	1.142	0.206018	0.725675	0.0316512
< 5	941	2	2	5.46875	5.46875	5.46875	Q8TAA3	PSA7L_HUMAN	Proteasome subunit alpha type-7-like	1	1.40383		1.25982
< 5	941	0	2	5.64516	5.64516	5.64516	O14818	PSA7_HUMAN	Proteasome subunit alpha type-7	1
< 5	942	2	2	11.2	11.2	11.2	Q6UXB3	LYPD2_HUMAN	Ly6/PLAUR domain-containing protein 2	1	1.17563		1.16351
< 5	943	2	2	7.18954	7.18954	7.18954	Q5JXB2	UE2NL_HUMAN	Putative ubiquitin-conjugating enzyme E2 N-like	1	1.06719		1.45283
< 5	943	0	2	7.23684	7.23684	7.23684	P61088	UBE2N_HUMAN	Ubiquitin-conjugating enzyme E2 N	1
< 5	944	2	2	3.61446	3.61446	3.61446	Q53FA7	QORX_HUMAN	Quinone oxidoreductase PIG3	1	0.936605		1.08335
< 5	945	2	2	3.57143	3.57143	3.57143	Q00688	FKBP3_HUMAN	Peptidyl-prolyl cis-trans isomerase FKBP3	1	1.40335		1.13895
< 5	946	2	2	6.22711	6.22711	6.22711	P78380	OLR1_HUMAN	Oxidized low-density lipoprotein receptor 1	1	0.964361		1.15398
< 5	947	2	2	8.47458	8.47458	8.47458	P60033	CD81_HUMAN	CD81 antigen	1	1.345		1.40398
< 5	948	2	2	10.2941	10.2941	10.2941	P60022	DEFB1_HUMAN	Beta-defensin 1	1	1.65754		1.10647
< 5	949	2	2	5.66802	5.66802	5.66802	P52823	STC1_HUMAN	Stanniocalcin-1	1	0.746952		0.762989
< 5	950	2	2	6.76328	6.76328	6.76328	P51149	RAB7A_HUMAN	Ras-related protein Rab-7a	1	1.23368		0.919624
< 5	951	2	2	11.1111	11.1111	11.1111	P49773	HINT1_HUMAN	Histidine triad nucleotide-binding protein 1	1	14.2709		9.91072
< 5	952	2	2	6.62651	6.62651	6.62651	P48304	REG1B_HUMAN	Lithostathine-1-beta	1	1.04082		1.24925
< 5	952	0	2	6.62651	6.62651	6.62651	P05451	REG1A_HUMAN	Lithostathine-1-alpha	1
< 5	953	2	2	3.88889	3.88889	3.88889	P41271	NBL1_HUMAN	Neuroblastoma suppressor of tumorigenicity 1	1	0.382426		0.434418
< 5	954	2	2	2.22841	2.22841	2.22841	P30556	AGTR1_HUMAN	Type-1 angiotensin II receptor	1	0.487385		0.545331
< 5	955	2	2	8.4507	8.4507	8.4507	P26885	FKBP2_HUMAN	Peptidyl-prolyl cis-trans isomerase FKBP2	1	0.85504		1.21343
< 5	956	2	2	2.98913	2.98913	2.98913	P21810	PGS1_HUMAN	Biglycan	1	0.901884		0.629432
< 5	957	2	2	3.57143	3.57143	3.57143	P20851	C4BPB_HUMAN	C4b-binding protein beta chain	1	1.1711		1.25098
< 5	958	2	2	5.48387	5.48387	5.48387	P18827	SDC1_HUMAN	Syndecan-1	2	0.516534		0.484884
< 5	959	2	2	2.14797	2.14797	2.14797	P16930	FAAA_HUMAN	Fumarylacetoacetase	1	1.24331		1.46664
< 5	960	2	2	3.35306	3.35306	3.35306	P15289	ARSA_HUMAN	Arylsulfatase A	1	0.882175		0.936368
< 5	961	2	2	1.70316	1.70316	1.70316	P11362	FGFR1_HUMAN	Fibroblast growth factor receptor 1	1	3.42285		2.2729
< 5	962	2	2	14.1509	14.1509	14.1509	P0CG06	LAC3_HUMAN	Ig lambda-3 chain C regions	1	1.18148		0.974451
< 5	962	0	2	14.1509	14.1509	14.1509	P0CG05	LAC2_HUMAN	Ig lambda-2 chain C regions	1
< 5	962	0	2	14.1509	14.1509	14.1509	P0CG04	LAC1_HUMAN	Ig lambda-1 chain C regions	1
< 5	962	0	2	14.1509	14.1509	14.1509	P0CF74	LAC6_HUMAN	Ig lambda-6 chain C region	1
< 5	962	0	2	7.00935	7.00935	7.00935	B9A064	IGLL5_HUMAN	Immunoglobulin lambda-like polypeptide 5	1
< 5	963	2	2	9.16667	9.16667	9.16667	P09564	CD7_HUMAN	T-cell antigen CD7	1	0.150276		0.472773
< 5	964	2	2	3.22581	3.22581	3.22581	P09496	CLCA_HUMAN	Clathrin light chain A	1	0.485524		0.426588
< 5	965	2	2	1.5873	1.5873	1.5873	P08195	4F2_HUMAN	4F2 cell-surface antigen heavy chain	1	0.864799		0.689289
< 5	966	2	2	6.96517	6.96517	6.96517	P02763	A1AG1_HUMAN	Alpha-1-acid glycoprotein 1	1	0.345046		0.391358
< 5	967	2	2	10.8911	10.8911	10.8911	P02655	APOC2_HUMAN	Apolipoprotein C-II	1	0.946748	0.263945	0.848094	0.38028
< 5	968	2	2	10.8434	10.8434	10.8434	P02654	APOC1_HUMAN	Apolipoprotein C-I	1	0.0482076		0.0949497
< 5	969	2	2	4.24929	4.24929	4.24929	P01876	IGHA1_HUMAN	Ig alpha-1 chain C region	1	0.908665		1.43268
< 5	970	2	2	10	10	10	O95969	SG1D2_HUMAN	Secretoglobin family 1D member 2	1	0.670857		0.846005
< 5	971	2	2	9.28571	9.28571	9.28571	O94772	LY6H_HUMAN	Lymphocyte antigen 6H	1	1.09694		1.15989
< 5	972	2	2	5.39419	5.39419	5.39419	O60635	TSN1_HUMAN	Tetraspanin-1	1	0.179715		0.204538
< 5	973	2	2	3.87597	3.87597	3.87597	O43692	PI15_HUMAN	Peptidase inhibitor 15	1	0.578311		0.472513
< 5	974	2	2	2.15054	2.15054	2.15054	O00592	PODXL_HUMAN	Podocalyxin	1	0.877983		1.0198
< 5	975	2	2	15.7303	15.7303	15.7303	B3EWG6	FM25G_HUMAN	Protein FAM25G	1	0.797863		0.597735
< 5	975	0	2	15.7303	15.7303	15.7303	B3EWG5	FM25C_HUMAN	Protein FAM25C	1
< 5	975	0	2	15.7303	15.7303	15.7303	B3EWG4	FM25B_HUMAN	Protein FAM25B	1
< 5	975	0	2	15.7303	15.7303	15.7303	B3EWG3	FM25A_HUMAN	Protein FAM25A	1
< 5	976	1.98	1.98	23.913	3.80435	3.80435	Q04760	LGUL_HUMAN	Lactoylglutathione lyase	1	1.36052		1.44335
< 5	977	1.97	1.97	4.02764	0.256663	0.256663	Q8NDA2	HMCN2_HUMAN	Hemicentin-2	1	1.17635	0.857021	1.24834	0.852342
< 5	978	1.95	1.95	7.12831	2.03666	2.03666	O95841	ANGL1_HUMAN	Angiopoietin-related protein 1	1	1.06544	0.58871	1.12918	0.228366
< 5	979	1.93	2.07	8.20272	0.783699	0.522466			REVERSED Zinc finger protein Rlf	1	0.537529		0.524836
< 5	980	1.93	1.93	39.7059	14.7059	8.82353	P47929	LEG7_HUMAN	Galectin-7	1	0.882669		1.46283
< 5	981	1.89	2.24	9.70414	0.591716	0.591716	P53420	CO4A4_HUMAN	Collagen alpha-4(IV) chain	1	1.08158	0.821677	1.9852	0.501079
< 5	982	1.84	1.87	11.1111	1.30208	1.30208	P11215	ITAM_HUMAN	Integrin alpha-M	1	1.03239	0.8891	1.4937	0.331094
< 5	983	1.84	1.84	20.9068	5.79345	5.79345	P48595	SPB10_HUMAN	Serpin B10	1	1.69121	0.516053	0.992011	0.97565
< 5	984	1.83	1.83	5.57554	0.44964	0.44964			REVERSED Pericentrin	1
< 5	985	1.83	1.83	11.4851	2.9703	2.9703	Q5JR12	PPM1J_HUMAN	Protein phosphatase 1J	1	0.725268		0.656781
< 5	986	1.82	3.83	4.20801	0.889497	0.889497	Q9HCU4	CELR2_HUMAN	Cadherin EGF LAG seven-pass G-type receptor 2	2
< 5	987	1.82	1.83	5.40948	0.625	0	O75592	MYCB2_HUMAN	Probable E3 ubiquitin-protein ligase MYCBP2	0	1.4071	0.761709	1.20802	0.857298
< 5	988	1.81	1.82	2.28742	0.248633	0.248633			REVERSED Vacuolar protein sorting-associated protein 13B	1
< 5	989	1.8	1.8	5.08111	0.826446	0	Q15772	SPEG_HUMAN	Striated muscle preferentially expressed protein kinase	0	1.24301		1.39365
< 5	990	1.79	1.82	3.65315	0.481734	0.481734	P11717	MPRI_HUMAN	Cation-independent mannose-6-phosphate receptor	1	0.622074		0.462103
< 5	991	1.79	1.79	3.1052	0.4436	0.4436	Q5SYB0	FRPD1_HUMAN	FERM and PDZ domain-containing protein 1	1	0.956576	0.82395	0.882922	0.399867
< 5	992	1.74	1.74	13.1214	2.11899	0	Q92620	PRP16_HUMAN	Pre-mRNA-splicing factor ATP-dependent RNA helicase PRP16	0	0.988326		1.35549
< 5	993	1.73	1.73	6.30048	1.07701	1.07701			REVERSED Maltase-glucoamylase, intestinal	1	1.04883	0.871191	1.05032	0.915775
< 5	994	1.72	1.92	6.38748	0.930626	0	Q01082	SPTB2_HUMAN	Spectrin beta chain, non-erythrocytic 1	0	1.30359	0.336579	0.87992	0.854138
< 5	995	1.72	1.76	12.221	2.97556	2.97556	Q6ZMT4	KDM7_HUMAN	Lysine-specific demethylase 7	1	0.369399		0.572854
< 5	996	1.71	2.03	3.9551	0.908605	0.641368			REVERSED Girdin	1	0.213119		0.26079
< 5	997	1.71	1.71	3.7	0.9	0.9	Q9Y6Y8	S23IP_HUMAN	SEC23-interacting protein	1
< 5	998	1.7	6.25	9.61538	6.04396	4.3956	P05062	ALDOB_HUMAN	Fructose-bisphosphate aldolase B	3	0.98624		1.17678
< 5	999	1.7	1.7	10.114	2.13675	2.13675	Q04446	GLGB_HUMAN	1,4-alpha-glucan-branching enzyme	1	1.13662		0.757212
< 5	1000	1.7	1.7	7.277	2.11268	2.11268	P08476	INHBA_HUMAN	Inhibin beta A chain	1
< 5	1001	1.7	1.7	21.0227	4.54545	4.54545	Q9UKY0	PRND_HUMAN	Prion-like protein doppel	1	0.795009		1.09273
< 5	1002	1.7	1.7	4.0404	2.0202	2.0202	Q08ET2	SIG14_HUMAN	Sialic acid-binding Ig-like lectin 14	1	1.31448		1.03795
< 5	1003	1.7	1.7	10.6762	4.62633	4.62633	O75461	E2F6_HUMAN	Transcription factor E2F6	1	0.339202		0.341151
< 5	1004	1.7	1.7	1.30354	1.30354	1.30354	Q9ULV1	FZD4_HUMAN	Frizzled-4	1	0.847168		0.808805
< 5	1005	1.7	1.7	2.41158	2.41158	2.41158	Q8NCL4	GALT6_HUMAN	Polypeptide N-acetylgalactosaminyltransferase 6	1	1.12945		1.242
< 5	1006	1.7	1.7	11.7647	11.7647	11.7647	P61604	CH10_HUMAN	10 kDa heat shock protein, mitochondrial	1	0.983119		0.900461
< 5	1007	1.7	1.7	2.62172	2.62172	2.62172	P08246	ELNE_HUMAN	Neutrophil elastase	1	0.859473		0.932686
< 5	1008	1.69	1.69	3.38645	2.09163	0			REVERSED PHD finger protein 12	0	1.00202		0.824194
< 5	1009	1.68	2.04	5.1544	0.534014	0			REVERSED Cytoplasmic dynein 2 heavy chain 1	0	0.344229		0.337377
< 5	1010	1.66	1.66	7.21344	2.7668	0	O43303	CP110_HUMAN	Centriolar coiled-coil protein of 110 kDa	0	0.926148		0.945323
< 5	1011	1.63	1.63	8.22785	1.89873	1.89873	Q3KR16	PKHG6_HUMAN	Pleckstrin homology domain-containing family G member 6	1
< 5	1012	1.61	1.87	4.19026	0.528501	0.528501	Q9BYK8	PR285_HUMAN	Peroxisomal proliferator-activated receptor A-interacting complex 285 kDa protein	1
< 5	1013	1.59	1.6	4.27146	0.718563	0.718563			REVERSED Voltage-dependent P/Q-type calcium channel subunit alpha-1A	1	0.276963		0.255563
< 5	1014	1.57	1.57	3.39897	0.620448	0	Q7Z407	CSMD3_HUMAN	CUB and sushi domain-containing protein 3	0	0.154059		0.272316
< 5	1015	1.56	1.57	6.01179	1.66994	0	P58107	EPIPL_HUMAN	Epiplakin	0	1.4854		0.644544
< 5	1016	1.55	1.55	7.8534	2.35602	2.35602	Q6UX15	LAYN_HUMAN	Layilin	1	1.26454		1.23483
< 5	1017	1.54	1.55	7.9237	0.953778	0.953778			REVERSED Vascular endothelial growth factor receptor 3	1
< 5	1018	1.54	1.54	10.6845	2.00334	2.00334	Q6P1L6	ZN343_HUMAN	Zinc finger protein 343	1	0.466294		0.624258
< 5	1019	1.54	1.54	19.1011	8.98876	8.98876			REVERSED Protein FAM25G	1
< 5	1019	0	1.54	19.1011	8.98876	8.98876			REVERSED Protein FAM25C	1
< 5	1019	0	1.54	19.1011	8.98876	8.98876			REVERSED Protein FAM25B	1
< 5	1019	0	1.54	19.1011	8.98876	8.98876			REVERSED Protein FAM25A	1
< 5	1019	0	1.52	4.57143	4.57143	4.57143			REVERSED Protein FAM25D/E	1
< 10	1020	1.53	1.55	6.32399	0.249221	0.249221			REVERSED Centromere protein F	1	0.677432		0.793891
< 10	1021	1.53	1.53	8.19165	1.70015	1.70015			REVERSED Potassium voltage-gated channel subfamily D member 1	1	1.3182		1.46107
< 10	1022	1.53	1.53	3.37478	2.48668	2.48668	O14773	TPP1_HUMAN	Tripeptidyl-peptidase 1	1	1.44342		1.33316
< 10	1023	1.52	6.22	38.9706	22.0588	17.6471	Q71DI3	H32_HUMAN	Histone H3.2	4	2.10922		2.21829
< 10	1023	0	6.22	38.9706	22.0588	17.6471	P68431	H31_HUMAN	Histone H3.1	4
< 10	1024	1.52	1.53	16.3701	2.4911	2.4911	P29692	EF1D_HUMAN	Elongation factor 1-delta	1	1.02957		0.978979
< 10	1024	0	1.52	3.11111	3.11111	3.11111	P24534	EF1B_HUMAN	Elongation factor 1-beta	1
< 10	1025	1.51	1.85	11.4068	4.94297	0			REVERSED Putative germ cell-less protein-like 1-like	0
< 10	1026	1.48	2.38	7.64059	1.58924	0	Q9H3S7	PTN23_HUMAN	Tyrosine-protein phosphatase non-receptor type 23	0	0.901868		0.602589
< 10	1027	1.48	1.54	5.11771	1.1259	1.1259	Q9UBN4	TRPC4_HUMAN	Short transient receptor potential channel 4	1	0.151297		0.118485
< 10	1028	1.44	1.65	6.80593	0.539084	0.539084	O15417	TNC18_HUMAN	Trinucleotide repeat-containing gene 18 protein	1	1.57627		1.04066
< 10	1029	1.43	1.43	8.51528	0.709607	0	Q96T58	MINT_HUMAN	Msx2-interacting protein	0	1.11089		0.903563
< 10	1030	1.42	1.42	3.8866	0.342936	0.342936			REVERSED E3 ubiquitin-protein ligase HUWE1	1
< 10	1031	1.41	1.41	6.15535	0.586224	0			REVERSED Dedicator of cytokinesis protein 6	0	3.58233		2.91509
< 10	1032	1.41	1.41	4.36226	0.331911	0.331911	Q12789	TF3C1_HUMAN	General transcription factor 3C polypeptide 1	1	8.1214		10.5339
< 10	1033	1.41	1.41	6.51163	3.25581	3.25581	P00505	AATM_HUMAN	Aspartate aminotransferase, mitochondrial	1	0.771771		0.912642
< 10	1034	1.4	3.52	10.8216	1.70341	0.901804	P54753	EPHB3_HUMAN	Ephrin type-B receptor 3	1	0.911292		0.844276
< 10	1035	1.4	1.63	7.22892	2.40964	2.40964	Q6UXG3	CLM9_HUMAN	CMRF35-like molecule 9	1	1.1975		1.39066
< 10	1036	1.4	1.47	4.82005	0.578406	0.578406	Q9NRL2	BAZ1A_HUMAN	Bromodomain adjacent to zinc finger domain protein 1A	1	0.256556		0.225376
< 10	1037	1.4	1.42	1.08696	0.501672	0.501672			REVERSED Probable cation-transporting ATPase 13A4	1	1.16306		1.08375
< 10	1038	1.4	1.41	3.92971	0.351438	0			REVERSED DNA polymerase zeta catalytic subunit	0
< 10	1039	1.4	1.4	9.78836	1.71958	1.71958			REVERSED Inhibitor of nuclear factor kappa-B kinase subunit beta	1	0.635273		0.311862
< 10	1040	1.4	1.4	3.46154	1.53846	1.53846	Q99798	ACON_HUMAN	Aconitate hydratase, mitochondrial	1	0.956888		1.31448
< 10	1041	1.4	1.4	3.78188	1.23131	1.23131			REVERSED UDP-N-acetylglucosamine transferase subunit ALG13 homolog	1	3.16969	0.222695	2.24969	0.525779
< 10	1042	1.4	1.4	3.65591	1.93548	1.93548	Q9C019	TRI15_HUMAN	Tripartite motif-containing protein 15	2	0.871526	0.605577	0.656206	0.661175
< 10	1043	1.4	1.4	4.98812	1.66271	1.66271	Q99983	OMD_HUMAN	Osteomodulin	1	1.05639		1.18508
< 10	1044	1.37	1.38	8.67802	2.35199	0			REVERSED Structural maintenance of chromosomes protein 1A	0
< 10	1045	1.36	1.36	13.5514	2.04439	0			REVERSED Collagen alpha-2(IV) chain	0
< 10	1046	1.35	1.43	6.93069	0.435644	0	Q9Y618	NCOR2_HUMAN	Nuclear receptor corepressor 2	0	1.10853	0.429529	1.09919	0.599432
< 10	1047	1.35	1.35	6.08974	3.84615	0			REVERSED Olfactory receptor 51A7	0
< 10	1048	1.34	1.39	4.10959	1.36986	1.36986	Q10567	AP1B1_HUMAN	AP-1 complex subunit beta-1	1	0.614091		0.715249
< 10	1049	1.34	1.34	8.07512	0.751174	0.751174			REVERSED Protein NLRC3	1
< 10	1050	1.32	1.34	2.28545	0.466418	0.466418	Q9H583	HEAT1_HUMAN	HEAT repeat-containing protein 1	1
< 10	1051	1.31	12.02	36.9369	27.4775	27.4775	Q14406	CSHL_HUMAN	Chorionic somatomammotropin hormone-like 1	7
< 10	1052	1.31	1.31	8.79479	1.41151	1.41151			REVERSED Extended synaptotagmin-2	1	1.28962		0.854659
< 10	1053	1.31	1.31	5.13552	1.28388	1.28388			REVERSED Poly [ADP-ribose] polymerase 12	1	1.42881		1.25681
< 10	1054	1.31	1.31	3.82679	1.00705	1.00705	Q9UGR2	Z3H7B_HUMAN	Zinc finger CCCH domain-containing protein 7B	1	0.856031		1.40736
< 10	1055	1.3	2.03	7.11514	2.32859	1.55239			REVERSED Microprocessor complex subunit DGCR8	1
< 10	1056	1.3	1.54	2.12202	0.884173	0.884173			REVERSED ADNP homeobox protein 2	1
< 10	1057	1.3	1.3	2.73438	1.69271	1.69271	Q13618	CUL3_HUMAN	Cullin-3	1	1.5732		2.03743
< 10	1058	1.3	1.3	2.08623	1.11266	1.11266			REVERSED 2'-5'-oligoadenylate synthase 2	1	0.955837		0.948627
< 10	1059	1.29	1.33	7.5122	0.780488	0	Q6WCQ1	MPRIP_HUMAN	Myosin phosphatase Rho-interacting protein	0	0.650443		0.689012
< 10	1060	1.25	1.25	4.10714	0.669643	0			REVERSED Death-inducer obliterator 1	0
< 10	1061	1.24	24.17	51.0638	23.1383	22.6064	Q562R1	ACTBL_HUMAN	Beta-actin-like protein 2	24
< 10	1062	1.23	1.23	3.37079	0.93633	0			REVERSED Disheveled-associated activator of morphogenesis 2	0	0.922582		1.07072
< 10	1063	1.23	1.23	5.66239	1.38889	0			REVERSED E3 ubiquitin-protein ligase ZNRF3	0
< 10	1064	1.23	1.23	8.4507	4.22535	0	Q05315	LPPL_HUMAN	Eosinophil lysophospholipase	0	1.23888	0.0721904	1.48052	0.0904878
< 10	1065	1.22	1.34	2.79661	0.762712	0			REVERSED Uncharacterized protein KIAA1683	0
< 10	1066	1.22	1.23	9.67742	2.76498	0	Q9H4F8	SMOC1_HUMAN	SPARC-related modular calcium-binding protein 1	0
< 10	1067	1.22	1.23	4.29799	2.00573	0	Q7Z5H3	RHG22_HUMAN	Rho GTPase-activating protein 22	0
< 10	1068	1.19	1.19	9.10345	1.10345	0	Q96RQ3	MCCA_HUMAN	Methylcrotonoyl-CoA carboxylase subunit alpha, mitochondrial	0	0.947837	0.900477	0.857146	0.745845
< 10	1069	1.18	1.18	12.9167	1.94444	0			REVERSED Inactive serine protease PAMR1	0	1.18593		0.563087
< 10	1070	1.17	1.26	8.85201	1.24481	0	Q6UWE0	LRSM1_HUMAN	E3 ubiquitin-protein ligase LRSAM1	0
< 10	1071	1.17	1.17	3.97045	0.554017	0	Q15386	UBE3C_HUMAN	Ubiquitin-protein ligase E3C	0	0.607047	0.529664	0.603222	0.571158
< 10	1072	1.16	1.16	6.25767	1.47239	0			REVERSED RNA-binding protein 5	0	0.332972		0.137103
< 10	1073	1.16	1.16	5.549	1.18064	0	Q16584	M3K11_HUMAN	Mitogen-activated protein kinase kinase kinase 11	0
< 10	1074	1.16	1.16	7.05596	3.16302	0	P38919	IF4A3_HUMAN	Eukaryotic initiation factor 4A-III	0	1.32441	0.194743	1.69788	0.0403399
< 10	1075	1.16	1.16	10.2804	3.73832	0	Q92882	OSTF1_HUMAN	Osteoclast-stimulating factor 1	0	1.32464		0.76125
< 10	1076	1.16	1.16	2.74194	1.45161	0	Q86Y01	DTX1_HUMAN	E3 ubiquitin-protein ligase DTX1	0
< 10	1077	1.15	1.15	5.15564	1.16732	0	Q9UQ52	CNTN6_HUMAN	Contactin-6	0	0.912445		1.04777
< 10	1078	1.15	1.15	5.70108	2.15716	0	O95834	EMAL2_HUMAN	Echinoderm microtubule-associated protein-like 2	0	0.680778		0
< 10	1079	1.15	1.15	6.72043	3.49462	0	P26992	CNTFR_HUMAN	Ciliary neurotrophic factor receptor subunit alpha	0	1.40328		1.3129
< 10	1080	1.15	1.15	2.42588	1.34771	0			REVERSED CD44 antigen	0	1.26402		1.32932
< 10	1081	1.14	1.16	5.32242	1.02354	0			REVERSED Chromodomain-helicase-DNA-binding protein 5	0	6.22067		0.729959
< 10	1082	1.14	1.15	6.44806	0.308099	0	Q07954	LRP1_HUMAN	Prolow-density lipoprotein receptor-related protein 1	0	0.693492		0.399277
< 10	1083	1.14	1.14	7.52212	4.86726	0	Q9NRH1	YAED1_HUMAN	Yae1 domain-containing protein 1	0	0.794128		0.596785
< 10	1084	1.13	1.52	4.17526	0.618557	0	P11055	MYH3_HUMAN	Myosin-3	0	0.889159		0.504713
< 10	1085	1.13	1.13	10.7798	2.52294	0	Q8IZC7	ZN101_HUMAN	Zinc finger protein 101	0
< 10	1086	1.12	1.12	5.71289	0.537109	0			REVERSED Fanconi anemia group M protein	0	0.647351		0.768206
< 10	1087	1.12	1.12	12.0543	2.03735	0			REVERSED Protein FAM117B	0
< 10	1088	1.11	1.64	6.40726	0.46811	0	P51587	BRCA2_HUMAN	Breast cancer type 2 susceptibility protein	0
< 10	1089	1.11	1.16	10.6087	1.73913	0	Q3LXA3	DHAK_HUMAN	Bifunctional ATP-dependent dihydroxyacetone kinase/FAD-AMP lyase (cyclizing)	0	1.3804		1.39332
> 10	1090	1.1	1.12	2.59266	0.153639	0			REVERSED E3 ubiquitin-protein ligase RNF213	0
> 10	1091	1.1	1.1	3.11168	0.639386	0			REVERSED Acetyl-CoA carboxylase 1	0
> 10	1092	1.1	1.1	16.2534	3.85675	0			REVERSED Proline/serine-rich coiled-coil protein 1	0
> 10	1093	1.1	1.1	3.90335	1.48699	0			REVERSED Potassium channel subfamily K member 10	0
> 10	1094	1.09	1.42	2.79441	0.399202	0	Q0VDD8	DYH14_HUMAN	Dynein heavy chain 14, axonemal	0	1.53346		1.62192
> 10	1095	1.09	1.11	2.32379	0.230459	0	Q63HN8	RN213_HUMAN	E3 ubiquitin-protein ligase RNF213	0
> 10	1096	1.08	1.08	7.5985	1.40713	0	Q96DN5	WDR67_HUMAN	WD repeat-containing protein 67	0
> 10	1097	1.08	1.08	1.76152	0.496838	0	Q8NB66	UN13C_HUMAN	Protein unc-13 homolog C	0	0.0544119		0.0915783
> 10	1098	1.07	1.08	11.9622	1.25918	0	Q14151	SAFB2_HUMAN	Scaffold attachment factor B2	0
> 10	1099	1.06	3.14	3.25556	0.86815	0.325556	Q14997	PSME4_HUMAN	Proteasome activator complex subunit 4	1	12.4254		19.4721
> 10	1100	1.06	1.06	9.87868	2.94627	0	Q8WY91	THAP4_HUMAN	THAP domain-containing protein 4	0
> 10	1101	1.06	1.06	1.88235	0.588235	0			REVERSED Leucine-rich repeat-containing protein 37A	0
> 10	1101	0	1.06	1.88235	0.588235	0			REVERSED Leucine-rich repeat-containing protein 37A2	0
> 10	1102	1.05	9.82	25.2336	8.41122	5.42056	Q5XKE5	K2C79_HUMAN	Keratin, type II cytoskeletal 79	4	0.846789		0.475446
> 10	1103	1.05	1.15	3.00619	1.41468	0	Q6IQ32	ADNP2_HUMAN	ADNP homeobox protein 2	0	1.49707		0.890631
> 10	1104	1.05	1.05	10.9641	1.51229	0	Q6UX71	PXDC2_HUMAN	Plexin domain-containing protein 2	0	1.34984		1.58584
> 10	1105	1.05	1.05	6.22776	3.02491	0			REVERSED Matrix metalloproteinase-25	0	0.811743		0.587378
> 10	1106	1.04	3.04	9.31298	2.90076	1.52672	Q04756	HGFA_HUMAN	Hepatocyte growth factor activator	1	1.1272		1.4112
> 10	1107	1.04	1.04	6.92951	3.7037	0	Q9Y6X8	ZHX2_HUMAN	Zinc fingers and homeoboxes protein 2	0	2.02872	0.322534	2.07764	0.109073
> 10	1108	1.03	1.04	3.03877	0.66364	0	P50851	LRBA_HUMAN	Lipopolysaccharide-responsive and beige-like anchor protein	0
> 10	1109	1.03	1.03	15.0289	5.20231	0	Q9NXR1	NDE1_HUMAN	Nuclear distribution protein nudE homolog 1	0
> 10	1110	1.02	3.16	4.60421	0.261438	0.130719			REVERSED Nesprin-2	1	0.994915	0.975792	1.18231	0.090398
> 10	1111	1.02	1.02	3.58056	1.40665	0			REVERSED Protein fat-free homolog	0
> 10	1112	1.01	1.44	5.91168	0.854701	0	Q92954	PRG4_HUMAN	Proteoglycan 4	0	0.765429		0.599524
> 10	1113	1	1.7	7.17029	1.34443	0			REVERSED Neuralized-like protein 4	0
> 10	1114	1	1.02	4.42708	0.607639	0			REVERSED Integrin alpha-M	0	0.437661		0.532761
> 10	1115	1	1.01	7.49064	3.37079	0			REVERSED Zinc finger protein 643	0	0.912819		0.595821
> 10	1116	1	1	7.82123	7.82123	0	O60888	CUTA_HUMAN	Protein CutA	0
> 10	1117	0.99	0.99	2.29659	0.787402	0	Q14146	URB2_HUMAN	Unhealthy ribosome biogenesis protein 2 homolog	0	1.39964		1.64397
> 10	1118	0.98	1.72	4.10377	0.896226	0			REVERSED Separin	0			0
> 10	1119	0.98	0.98	9.40657	0.694444	0			REVERSED Brain-specific angiogenesis inhibitor 1	0	0.705321	0.148229	0.670011	0.135434
> 10	1120	0.97	2.25	7.08058	0.264201	0	Q03001	DYST_HUMAN	Dystonin	0
> 10	1121	0.97	1.05	2.39969	0.354052	0	Q9Y4G6	TLN2_HUMAN	Talin-2	0	1.53617		1.64163
> 10	1122	0.97	0.97	11.1111	2.50896	0	Q8NBE8	KLH23_HUMAN	Kelch-like protein 23	0
> 10	1123	0.96	2	13.2653	4.08163	4.08163	P30085	KCY_HUMAN	UMP-CMP kinase	1
> 10	1124	0.96	1.89	3.43511	2.48092	0			REVERSED Alkaline phosphatase, tissue-nonspecific isozyme	0
> 10	1125	0.96	1.22	19.7239	5.71992	0	P78386	KRT85_HUMAN	Keratin, type II cuticular Hb5	0	1.04954		1.14836
> 10	1126	0.96	1.22	8.65385	1.23626	0			REVERSED Protein Hook homolog 1	0	0.887907		1.26806
> 10	1127	0.96	1	6.26118	2.68336	0	Q10472	GALT1_HUMAN	Polypeptide N-acetylgalactosaminyltransferase 1	0	0.71147		0.682601
> 10	1128	0.96	0.96	2.46305	2.46305	0	Q9NRN5	OLFL3_HUMAN	Olfactomedin-like protein 3	0	1.39507		1.50964
> 10	1129	0.96	0.96	5.34979	5.34979	0			REVERSED 40S ribosomal protein S3	0
> 10	1130	0.95	1.03	7.07376	0.846433	0	O94986	CE152_HUMAN	Centrosomal protein of 152 kDa	0
> 10	1131	0.95	0.97	3.74917	0.232249	0	Q9NYQ6	CELR1_HUMAN	Cadherin EGF LAG seven-pass G-type receptor 1	0	0.500567	0.482285	0.47053	0.419046
> 10	1132	0.95	0.95	4.21019	0.379867	0			REVERSED E1A-binding protein p400	0	1.2392	0.533496	0.941686	0.852166
> 10	1133	0.95	0.95	18.4874	8.82353	0	P17677	NEUM_HUMAN	Neuromodulin	0	1.55782		1.30219
> 10	1134	0.94	1.77	11.6505	4.36893	4.36893	O43399	TPD54_HUMAN	Tumor protein D54	1
> 10	1135	0.94	1.08	5.01446	0.867888	0	O15397	IPO8_HUMAN	Importin-8	0
> 10	1136	0.93	1.72	5.11727	1.27932	1.27932	P54317	LIPR2_HUMAN	Pancreatic lipase-related protein 2	1
> 10	1137	0.93	1.62	17.4603	1.5873	1.5873			REVERSED Interleukin-3 receptor subunit alpha	1	2.53643		3.28736
> 10	1138	0.93	0.93	8.19209	2.25989	0			REVERSED Guanine nucleotide-binding protein G(k) subunit alpha	0
> 10	1139	0.92	0.92	12.8146	2.28833	0	Q13895	BYST_HUMAN	Bystin	0	0.698829		0.478155
> 10	1140	0.92	0.92	10.355	4.43787	0	Q13449	LSAMP_HUMAN	Limbic system-associated membrane protein	0	0.366112		0.646596
> 10	1141	0.92	0.92	1.99275	1.99275	0	Q13485	SMAD4_HUMAN	Mothers against decapentaplegic homolog 4	0
> 10	1142	0.91	1.23	9.87469	1.30326	0			REVERSED Myosin-14	0	3.10577		2.30603
> 10	1143	0.91	0.97	7.49112	0.322893	0	O75962	TRIO_HUMAN	Triple functional domain protein	0
> 10	1144	0.91	0.91	8.32215	1.20805	0			REVERSED Poly(A) polymerase alpha	0
> 10	1145	0.91	0.91	4.25798	1.31497	0	Q12774	ARHG5_HUMAN	Rho guanine nucleotide exchange factor 5	0
> 10	1146	0.91	0.91	2.16584	1.11386	0	P26358	DNMT1_HUMAN	DNA (cytosine-5)-methyltransferase 1	0
> 10	1147	0.91	0.45	12.6094	2.88214	0	Q07283	TRHY_HUMAN	Trichohyalin	0	1.02375		1.17499
> 10	1148	0.9	1.19	4.02433	0.889097	0	A6NKB5	PCX2_HUMAN	Pecanex-like protein 2	0	0.219644		0.478388
> 10	1149	0.9	0.9	4.5815	0.881057	0	Q6UVM3	KCNT2_HUMAN	Potassium channel subfamily T member 2	0
> 10	1150	0.89	0.89	9.00673	1.0101	0			REVERSED Uncharacterized protein C6orf132	0
> 10	1151	0.88	0.89	7.10187	0.645624	0	P42704	LPPRC_HUMAN	Leucine-rich PPR motif-containing protein, mitochondrial	0	1.65919		1.55149
> 10	1152	0.87	1.22	10.6746	0.405636	0			REVERSED Plectin	0	1.07033		0.763495
> 10	1153	0.87	1.2	7.39008	1.77736	0			REVERSED Rab GTPase-activating protein 1	0	1.17152		0.764001
> 10	1154	0.87	0.95	2.46914	0.668724	0	Q9H1A4	APC1_HUMAN	Anaphase-promoting complex subunit 1	0
> 10	1155	0.87	0.87	6.09174	1.21101	0			REVERSED Filamin-C	0
> 10	1156	0.86	0.91	3.49631	0.21852	0	Q96Q15	SMG1_HUMAN	Serine/threonine-protein kinase SMG1	0
> 10	1157	0.86	0.86	7.53425	3.76712	0	Q9UFF9	CNOT8_HUMAN	CCR4-NOT transcription complex subunit 8	0	0.141404		0.125872
> 10	1158	0.85	1.36	6.58845	1.08303	0			REVERSED Unconventional myosin-Ie	0	1.34794		1.26884
> 10	1159	0.85	0.86	2.73224	1.63934	0			REVERSED Lipase member J	0	5.95197		5.29894
> 10	1160	0.85	0.85	2.73973	2.73973	0	Q9NZZ3	CHMP5_HUMAN	Charged multivesicular body protein 5	0
> 10	1161	0.84	1.99	4.18848	0.837696	0			REVERSED A disintegrin and metalloproteinase with thrombospondin motifs 20	0	1.07058		1.12486
> 10	1162	0.84	0.84	3.85965	0.877193	0	Q8NB25	F184A_HUMAN	Protein FAM184A	0
> 10	1163	0.83	1.38	10.3837	4.28894	0	Q9Y6E0	STK24_HUMAN	Serine/threonine-protein kinase 24	0
> 10	1164	0.83	0.83	15.6612	0.295494	0			REVERSED Filaggrin	0
> 10	1165	0.82	4.83	6.31399	3.07167	1.79181	P35442	TSP2_HUMAN	Thrombospondin-2	2	1.06126	0.693817	0.966714	0.82828
> 10	1166	0.82	1.12	1.6116	0.886382	0	P23634	AT2B4_HUMAN	Plasma membrane calcium-transporting ATPase 4	0
> 10	1167	0.82	0.82	4.83425	0.552486	0			REVERSED Protein sidekick-2	0	1.15259	0.57165	1.09211	0.794082
> 10	1168	0.82	0.82	7.73263	2.22805	0	Q7Z2D5	LPPR4_HUMAN	Lipid phosphate phosphatase-related protein type 4	0	1.68217		1.29666
> 10	1169	0.82	0.82	3.93701	2.3622	0	Q7Z6M4	MTER2_HUMAN	mTERF domain-containing protein 2	0
> 10	1170	0.82	0.82	1.34443	1.34443	0	O15069	NACAD_HUMAN	NAC-alpha domain-containing protein 1	0
> 10	1171	0.8	0.8	3.05263	1.15789	0	Q9Y5H5	PCDA9_HUMAN	Protocadherin alpha-9	0
> 10	1172	0.8	0.8	19.7674	10.4651	0	Q9H3K6	BOLA2_HUMAN	BolA-like protein 2	0
> 10	1173	0.8	0.8	4.69667	2.15264	0	Q16322	KCA10_HUMAN	Potassium voltage-gated channel subfamily A member 10	0
> 10	1174	0.8	0.8	2.32558	1.07335	0	P40818	UBP8_HUMAN	Ubiquitin carboxyl-terminal hydrolase 8	0	1.76316		1.63648
> 10	1175	0.8	0.8	4.18848	4.18848	0	P35813	PPM1A_HUMAN	Protein phosphatase 1A	0
> 10	1176	0.79	0.8	13.7255	5.88235	0	Q9NZD4	AHSP_HUMAN	Alpha-hemoglobin-stabilizing protein	0
> 10	1177	0.79	0.79	33.0709	7.08661	0			REVERSED Putative uncharacterized protein MLLT4-AS1	0
> 10	1178	0.78	0.81	7.60193	0.967519	0	Q9HAR2	LPHN3_HUMAN	Latrophilin-3	0
> 10	1179	0.78	0.78	4.9922	0.468019	0	Q9H254	SPTN4_HUMAN	Spectrin beta chain, non-erythrocytic 4	0	1.10409		1.75182
> 10	1180	0.78	0.78	10.2088	1.85615	0			REVERSED Mismatch repair endonuclease PMS2	0	1.05912		0.887088
> 10	1181	0.77	1.18	3.5443	3.5443	0			REVERSED Uncharacterized protein C16orf46	0
> 10	1182	0.77	0.77	8.506	1.96292	0	Q9Y5B6	GCFC1_HUMAN	GC-rich sequence DNA-binding factor 1	0
> 10	1183	0.77	0.77	8.42825	3.64465	0	P0CW27	CC166_HUMAN	Coiled-coil domain-containing protein 166	0
> 10	1184	0.77	0.77	6.72414	1.55172	0	O75426	FBX24_HUMAN	F-box only protein 24	0
> 10	1185	0.77	0.77	3.22234	1.18153	0	O60462	NRP2_HUMAN	Neuropilin-2	0	1.42878		1.00971
> 10	1186	0.76	1.21	6.65591	0.806777	0	O15078	CE290_HUMAN	Centrosomal protein of 290 kDa	0	1.51731		1.29378
> 10	1187	0.76	1.01	5.09378	0.197433	0			REVERSED Protein piccolo	0	0.364117	0.154424	0.313661	0.190956
> 10	1188	0.76	0.91	3.00752	0.171858	0			REVERSED Low-density lipoprotein receptor-related protein 2	0
> 10	1189	0.76	0.89	2.61051	0.348068	0			REVERSED WD repeat-containing protein 87	0
> 10	1190	0.76	0.81	6.40809	1.26476	0	Q9ULU4	PKCB1_HUMAN	Protein kinase C-binding protein 1	0	0.874853		0.736336
> 10	1191	0.75	1.17	4.89978	0.334076	0	Q96JB1	DYH8_HUMAN	Dynein heavy chain 8, axonemal	0	0.82555		0.770227
> 10	1192	0.75	0.76	6.5625	1.66667	0			REVERSED Kinesin-like protein KIF23	0	1.42623		1.75455
> 10	1193	0.75	0.75	8.85341	2.61248	0	O15231	ZN185_HUMAN	Zinc finger protein 185	0	1.2961		1.16058
> 10	1194	0.75	0.75	5.96685	1.32597	0	Q9P2G4	K1383_HUMAN	Uncharacterized protein KIAA1383	0	0.753587		0.809931
> 10	1195	0.74	2.76	1.58332	0.30894	0.15447	Q02817	MUC2_HUMAN	Mucin-2	1	0.657416		0.612925
> 10	1196	0.74	0.74	4.20631	0.450676	0			REVERSED Receptor-type tyrosine-protein phosphatase beta	0
> 10	1197	0.74	0.74	11.8765	2.3753	0	Q9UGI8	TES_HUMAN	Testin	0	1.1784		1.25529
> 10	1198	0.73	2	14.8936	4.25532	4.25532	Q8TDG2	ACTT1_HUMAN	Actin-related protein T1	1
> 10	1199	0.73	1.12	5.98822	0.425393	0	Q13315	ATM_HUMAN	Serine-protein kinase ATM	0	1.03057		1.69571
> 10	1200	0.73	0.73	10.1921	1.42022	0	Q9P2M7	CING_HUMAN	Cingulin	0	1.09688	0.871966	1.12554	0.90942
> 10	1201	0.73	0.73	13.067	1.07991	0	Q8TE49	OTU7A_HUMAN	OTU domain-containing protein 7A	0
> 10	1202	0.73	0.73	4.85584	0.758725	0	O94966	UBP19_HUMAN	Ubiquitin carboxyl-terminal hydrolase 19	0	1.65092	0.039934	1.71288	0.036833
> 10	1203	0.72	2.72	18.1818	10	5	P20336	RAB3A_HUMAN	Ras-related protein Rab-3A	1
> 10	1204	0.72	0.89	4.08697	0.261727	0	Q92736	RYR2_HUMAN	Ryanodine receptor 2	0	1.03455		1.19076
> 10	1205	0.72	0.72	2.75527	2.75527	0			REVERSED Guanylate cyclase soluble subunit beta-2	0
> 10	1206	0.71	1.25	7.33391	1.29422	0	Q6ZRH7	CTSRG_HUMAN	Cation channel sperm-associated protein subunit gamma	0
> 10	1207	0.71	0.71	4.74576	1.24294	0			REVERSED Histone-lysine N-methyltransferase SUV420H1	0
> 10	1208	0.7	1.54	6.49762	0.739567	0			REVERSED CDK5 regulatory subunit-associated protein 2	0	1.80427		0.785243
> 10	1209	0.7	0.93	2.29148	0.824931	0			REVERSED Voltage-dependent calcium channel subunit alpha-2/delta-3	0
> 10	1210	0.7	0.7	6.37409	0.940439	0			REVERSED ERC protein 2	0
> 10	1211	0.7	0.7	0.496454	0.496454	0	Q7Z3K3	POGZ_HUMAN	Pogo transposable element with ZNF domain	0
> 10	1212	0.7	0.7	5.76541	2.18688	0	P36897	TGFR1_HUMAN	TGF-beta receptor type-1	0	21.0004		11.4393
> 10	1213	0.7	0.7	2.61194	2.61194	0	P04062	GLCM_HUMAN	Glucosylceramidase	0
> 10	1214	0.69	0.72	8.80909	0	0	Q8N2C7	UNC80_HUMAN	Protein unc-80 homolog	0
> 10	1215	0.69	0.7	2.92398	2.22222	0	Q9HCS7	SYF1_HUMAN	Pre-mRNA-splicing factor SYF1	0
> 10	1216	0.68	0.7	7.03518	2.17755	0	Q15046	SYK_HUMAN	Lysine--tRNA ligase	0
> 10	1217	0.68	0.7	15.0725	4.05797	0	Q9GZM8	NDEL1_HUMAN	Nuclear distribution protein nudE-like 1	0
> 10	1218	0.68	0.68	23.3333	10	0	Q96DR8	MUCL1_HUMAN	Mucin-like protein 1	0
> 10	1219	0.67	0.67	8.51911	0.716561	0	Q1MSJ5	CSPP1_HUMAN	Centrosome and spindle pole-associated protein 1	0
> 10	1220	0.67	0.67	4.80905	0.388967	0			REVERSED Matrix-remodeling-associated protein 5	0
> 10	1221	0.67	0.67	8.49421	2.1879	0			REVERSED Cutaneous T-cell lymphoma-associated antigen 4	0	1.15691		1.02075
> 10	1221	0	0.67	8.49421	2.1879	0			REVERSED Cutaneous T-cell lymphoma-associated antigen 8	0
> 10	1222	0.66	5.98	73.2673	43.5644	32.6733	A8MUU1	FB5L3_HUMAN	Putative fatty acid-binding protein 5-like protein 3	4
> 10	1223	0.66	1.35	4.32869	1.17388	0	Q2KHR2	RFX7_HUMAN	DNA-binding protein RFX7	0	1.46056		0.820149
> 10	1224	0.66	1.15	4.5177	0.732601	0	Q96ST2	IWS1_HUMAN	Protein IWS1 homolog	0
> 10	1225	0.66	0.98	6.59645	0.94235	0			REVERSED Signal-induced proliferation-associated 1-like protein 1	0	1.32259		1.69384
> 10	1226	0.66	0.66	5.91017	0.567376	0	Q14980	NUMA1_HUMAN	Nuclear mitotic apparatus protein 1	0	0.812962		0.806634
> 10	1227	0.66	0.66	1.70049	0.548546	0	Q16363	LAMA4_HUMAN	Laminin subunit alpha-4	0
> 10	1228	0.66	0.66	2.74424	1.75631	0			REVERSED Potassium voltage-gated channel subfamily B member 2	0	0.75034		0.714158
> 10	1229	0.66	0.66	3.60111	3.60111	0	Q16769	QPCT_HUMAN	Glutaminyl-peptide cyclotransferase	0
> 10	1230	0.65	0.93	6.94561	0.41841	0	O15020	SPTN2_HUMAN	Spectrin beta chain, non-erythrocytic 2	0
> 10	1231	0.65	0.66	5.00751	0.350526	0	P23467	PTPRB_HUMAN	Receptor-type tyrosine-protein phosphatase beta	0	1.02287		0.645993
> 10	1232	0.65	0.65	13.4535	1.52566	0	Q8N3Y3	LARG2_HUMAN	Glycosyltransferase-like protein LARGE2	0	1.73752		1.04972
> 10	1233	0.64	2.64	15.5319	3.82979	2.34043	Q8NI99	ANGL6_HUMAN	Angiopoietin-related protein 6	1
> 10	1234	0.64	0.94	4.18376	0.73831	0			REVERSED Pleckstrin homology domain-containing family G member 3	0
> 10	1235	0.64	0.7	4.71766	0	0			REVERSED Midasin	0
> 10	1236	0.64	0.68	6.66667	6.66667	0			REVERSED UPF0693 protein C10orf32	0
> 10	1237	0.64	0.64	7.86164	1.41509	0			REVERSED Zinc finger protein 90 homolog	0
> 10	1238	0.64	0.64	3.89105	3.11284	0	Q8N680	ZBTB2_HUMAN	Zinc finger and BTB domain-containing protein 2	0	0.872479	0.488414	0.793179	0.515944
> 10	1239	0.64	0.64	3.53063	1.03842	0			REVERSED Protocadherin alpha-C1	0
> 10	1240	0.64	0.64	4.13625	1.94647	0			REVERSED Uncharacterized protein KIAA0513	0
> 10	1241	0.63	1.68	5.90311	0.737889	0	Q5VT06	CE350_HUMAN	Centrosome-associated protein 350	0	0.375083		0.421846
> 10	1242	0.63	0.67	6.46271	0	0			REVERSED Collagen alpha-5(VI) chain	0
> 10	1243	0.62	2.02	16.1538	8.84615	2.69231	O60762	DPM1_HUMAN	Dolichol-phosphate mannosyltransferase	1
> 10	1244	0.62	0.68	2.18712	1.57959	0			REVERSED Ubiquitin carboxyl-terminal hydrolase 16	0
> 10	1245	0.62	0.62	5.18868	2.35849	0	Q9NRJ5	PAPOB_HUMAN	Poly(A) polymerase beta	0	1.04146		0.942476
> 10	1246	0.62	0.62	7.97342	2.65781	0	Q8TDQ0	HAVR2_HUMAN	Hepatitis A virus cellular receptor 2	0	0.880707		1.36375
> 10	1247	0.62	0.62	13.0682	5.11364	0			REVERSED Uncharacterized protein C19orf43	0
> 10	1248	0.61	18	22.5505	16.4852	15.0855	P17066	HSP76_HUMAN	Heat shock 70 kDa protein 6	10
> 10	1249	0.61	2.61	11.3535	0.396629	0.396629	Q5TZA2	CROCC_HUMAN	Rootletin	1	1.06706	0.913393	1.52989	0.236353
> 10	1250	0.61	0.73	4.40313	0.684932	0	P42356	PI4KA_HUMAN	Phosphatidylinositol 4-kinase alpha	0
> 10	1251	0.61	0.62	6.55819	0.936884	0	Q9P219	DAPLE_HUMAN	Protein Daple	0	1.74461		1.43062
> 10	1252	0.61	0.61	4.25425	0.275275	0			REVERSED Probable E3 ubiquitin-protein ligase C12orf51	0
> 10	1253	0.61	0.61	2.41243	0.396563	0	Q8IWI9	MGAP_HUMAN	MAX gene-associated protein	0	0.441373		0.586329
> 10	1254	0.61	0.61	2.31076	0.876494	0			REVERSED Period circadian protein homolog 2	0	1.16599	0.261915	1.11883	0.636397
> 10	1255	0.6	0.62	4.40917	1.5873	0			REVERSED TGF-beta receptor type-2	0
> 10	1256	0.6	0.6	4.13958	0	0			REVERSED Mucin-16	0	0.901865	0.95807	1.08878	0.969019
> 10	1257	0.6	0.6	5.28736	2.29885	0			REVERSED Tektin-4	0	0.833535		1.22445
> 10	1258	0.59	9.23	38.4375	19.6875	10.625	Q32P51	RA1L2_HUMAN	Heterogeneous nuclear ribonucleoprotein A1-like 2	4
> 10	1259	0.59	1.59	5.12195	5.12195	0	Q9NZA1	CLIC5_HUMAN	Chloride intracellular channel protein 5	0
> 10	1260	0.59	0.94	7.36434	1.45349	0	Q9C099	LRCC1_HUMAN	Leucine-rich repeat and coiled-coil domain-containing protein 1	0
> 10	1261	0.59	0.61	5.81257	1.18624	0			REVERSED Tetratricopeptide repeat protein 7B	0
> 10	1262	0.59	0.6	5.90517	0	0	Q9NSI6	BRWD1_HUMAN	Bromodomain and WD repeat-containing protein 1	0	1.45071		1.6405
> 10	1263	0.59	0.6	3.12388	0.359066	0	O75691	UTP20_HUMAN	Small subunit processome component 20 homolog	0	1.12024		0.997611
> 10	1264	0.59	0.6	3.35599	0.339847	0	Q9HCK1	ZDBF2_HUMAN	DBF4-type zinc finger-containing protein 2	0
> 10	1265	0.59	0.59	6.84178	0.855223	0	O75037	KI21B_HUMAN	Kinesin-like protein KIF21B	0	1.44955		0.983818
> 10	1266	0.59	0.59	1.57947	0.197433	0			REVERSED Hemicentin-2	0
> 10	1267	0.59	0.59	6.92168	1.27505	0	P17022	ZNF18_HUMAN	Zinc finger protein 18	0
> 10	1268	0.59	0.59	5.64972	5.64972	0	Q9H293	IL25_HUMAN	Interleukin-25	0	1.2683		1.30745
> 10	1269	0.58	0.67	7.35456	0.658617	0	Q9C093	SPEF2_HUMAN	Sperm flagellar protein 2	0
> 10	1270	0.58	0.58	5.54529	1.84843	0	Q6DD88	ATLA3_HUMAN	Atlastin-3	0
> 10	1271	0.57	0.59	13.0303	2.12121	0			REVERSED Stearoyl-CoA desaturase 5	0
> 10	1272	0.57	0.57	7.20461	2.30548	0	O43866	CD5L_HUMAN	CD5 antigen-like	0	0.67294	0.563579	0.778119	0.646899
> 10	1273	0.57	0.57	11.0375	4.41501	0			REVERSED Uncharacterized protein C17orf97	0
> 10	1274	0.57	0.57	3.18182	3.18182	0			REVERSED Ribonuclease P protein subunit p29	0
> 10	1275	0.56	0.77	8.58995	1.78282	0			REVERSED Formin-binding protein 1	0
> 10	1276	0.56	0.71	4.91429	0.914286	0			REVERSED cGMP-specific 3',5'-cyclic phosphodiesterase	0	1.42596	0.471864	1.14251	0.845096
> 10	1277	0.56	0.56	6.03865	2.41546	0	Q9NY57	ST32B_HUMAN	Serine/threonine-protein kinase 32B	0	0.338606		0.437564
> 10	1278	0.56	0.56	5.06757	2.7027	0	P53004	BIEA_HUMAN	Biliverdin reductase A	0
> 10	1279	0.55	0.55	5.70652	2.71739	0			REVERSED snRNA-activating protein complex subunit 1	0	0.106574		0.101032
> 10	1280	0.54	2.25	2.5519	0.324394	0.129758			REVERSED Dynein heavy chain 5, axonemal	1
> 10	1281	0.54	0.87	5.26316	1.14416	0			REVERSED Zinc finger protein 521	0
> 10	1282	0.54	0.55	3.92157	0.784314	0			REVERSED X-linked retinitis pigmentosa GTPase regulator	0
> 10	1283	0.54	0.54	6.46791	0.505306	0			REVERSED Thyroid receptor-interacting protein 11	0	0.968405		0.789653
> 10	1284	0.54	0.54	6.21469	0	0	P26599	PTBP1_HUMAN	Polypyrimidine tract-binding protein 1	0	2.9091	0.446619	3.66996	0.331439
> 10	1285	0.54	0.54	5.55556	2.5	0	P28482	MK01_HUMAN	Mitogen-activated protein kinase 1	0
> 10	1286	0.53	0.85	5.64103	1.84615	0	Q6ZMZ3	SYNE3_HUMAN	Nesprin-3	0	1.6469
> 10	1287	0.53	0.59	6.35551	0.893744	0	Q13523	PRP4B_HUMAN	Serine/threonine-protein kinase PRP4 homolog	0	15.757		23.1766
> 10	1288	0.53	0.54	8.05369	5.36913	0			REVERSED Putative inactive group IIC secretory phospholipase A2	0	1.01591		0.998707
> 10	1289	0.53	0.53	12.1284	1.30797	0			REVERSED Serine/threonine-protein kinase Nek4	0
> 10	1290	0.53	0.53	7.00779	0.667408	0	Q6P0Q8	MAST2_HUMAN	Microtubule-associated serine/threonine-protein kinase 2	0	0.987727		1.01376
> 10	1291	0.53	0.53	5.4036	0.6004	0	O60312	AT10A_HUMAN	Probable phospholipid-transporting ATPase VA	0
> 10	1292	0.53	0.53	4.80657	2.1102	0			REVERSED DNA (cytosine-5)-methyltransferase 3B	0
> 10	1293	0.52	2.52	2.61569	1.60966	0.704225			REVERSED Seizure protein 6 homolog	1	8.28573		2.84482
> 10	1294	0.52	0.52	10.8183	2.63523	0	Q14393	GAS6_HUMAN	Growth arrest-specific protein 6	0
> 10	1295	0.52	0.52	1.15774	1.15774	0			REVERSED Calcium-binding and coiled-coil domain-containing protein 1	0
> 10	1296	0.51	1.28	13.8593	4.26439	0			REVERSED TRAF-interacting protein	0
> 10	1297	0.51	0.85	13.5922	13.5922	0	P55000	SLUR1_HUMAN	Secreted Ly-6/uPAR-related protein 1	0	0.503332		0.375942
> 10	1298	0.51	0.65	3.93443	1.31148	0	Q96P26	5NT1B_HUMAN	Cytosolic 5'-nucleotidase 1B	0
> 10	1299	0.51	0.57	1.69946	0.805009	0			REVERSED Ubiquitin carboxyl-terminal hydrolase 8	0
> 10	1300	0.51	0.55	5.26932	1.05386	0	Q96T21	SEBP2_HUMAN	Selenocysteine insertion sequence-binding protein 2	0
> 10	1301	0.51	0.53	3.77991	0.24603	0	Q8IVF4	DYH10_HUMAN	Dynein heavy chain 10, axonemal	0	0.864346		0.909423
> 10	1302	0.51	0.52	2.73813	0.29129	0			REVERSED Utrophin	0
> 10	1303	0.51	0.51	3.06963	0.174694	0	Q86XX4	FRAS1_HUMAN	Extracellular matrix protein FRAS1	0	0.969654	0.314505	0.972343	0.742217
> 10	1304	0.51	0.51	8	1	0			REVERSED U4/U6.U5 tri-snRNP-associated protein 1	0
> 10	1305	0.51	0.51	2.4824	0.555761	0	Q9P273	TEN3_HUMAN	Teneurin-3	0
> 10	1306	0.51	0.51	5.49451	5.49451	0	Q13951	PEBB_HUMAN	Core-binding factor subunit beta	0	0.174666		0.302867
> 10	1307	0.5	1.04	8.23648	1.21273	0	Q15643	TRIPB_HUMAN	Thyroid receptor-interacting protein 11	0	2.13014		1.69898
> 10	1308	0.5	0.6	3.21449	0.584454	0			REVERSED Serine/threonine-protein kinase MRCK beta	0
> 10	1309	0.5	0.51	18.5654	0	0	A2AJT9	CX023_HUMAN	Uncharacterized protein CXorf23	0
> 10	1310	0.5	0.5	13.6491	0.77193	0	Q86YZ3	HORN_HUMAN	Hornerin	0	0.170589		0.17999
> 10	1311	0.5	0.5	10.9788	1.19048	0			REVERSED Inactive carboxypeptidase-like protein X2	0
> 10	1312	0.49	2.49	13.6364	2.42424	1.06061	P54136	SYRC_HUMAN	Arginine--tRNA ligase, cytoplasmic	1
> 10	1313	0.49	0.78	5.98425	0.892388	0			REVERSED Uncharacterized protein KIAA0564	0
> 10	1314	0.49	0.68	2.43902	0.292683	0	P25391	LAMA1_HUMAN	Laminin subunit alpha-1	0	0.441468		0.487587
> 10	1315	0.49	0.54	2.95082	0	0	Q92608	DOCK2_HUMAN	Dedicator of cytokinesis protein 2	0	0.858089		0.770961
> 10	1316	0.49	0.51	2.41145	0.678222	0			REVERSED Tankyrase-1	0
> 10	1317	0.49	0.49	5.00544	0.489663	0	O15031	PLXB2_HUMAN	Plexin-B2	0
> 10	1318	0.49	0.49	15.9215	1.41767	0			REVERSED Smoothelin	0
> 10	1319	0.49	0.49	9.50966	1.93165	0			REVERSED Fragile X mental retardation syndrome-related protein 2	0	0.526844		0.729209
> 10	1320	0.49	0.49	5.88235	1.30719	0			REVERSED Sarcosine dehydrogenase, mitochondrial	0	1.14349		1.38716
> 10	1321	0.48	0.53	4.61894	1.61663	0	Q14500	IRK12_HUMAN	ATP-sensitive inward rectifier potassium channel 12	0
> 10	1322	0.48	0.48	19.2623	4.30328	0			REVERSED Putative golgin subfamily A member 6-like protein 4	0
> 10	1323	0.48	0.48	4.12955	0.566802	0			REVERSED STE20-like serine/threonine-protein kinase	0
> 10	1324	0.48	0.48	9.17942	2.08623	0			REVERSED Protein Hook homolog 2	0
> 10	1325	0.48	0.48	6.65888	1.75234	0			REVERSED Heterogeneous nuclear ribonucleoprotein U-like protein 1	0
> 10	1326	0.48	0.48	4.44965	1.79547	0			REVERSED Tubulin polyglutamylase TTLL5	0
> 10	1327	0.48	0.48	4.5082	0.956284	0	P00488	F13A_HUMAN	Coagulation factor XIII A chain	0	0.616039		0.673932
> 10	1328	0.48	0.48	29.7521	8.26446	0			REVERSED Putative uncharacterized protein C13orf35	0
> 10	1329	0.47	2.56	6.96765	0.248845	0.248845			REVERSED A-kinase anchor protein 13	1	1.01775		1.1976
> 10	1330	0.47	2.17	5.94406	1.28205	1.28205	Q92598	HS105_HUMAN	Heat shock protein 105 kDa	1
> 10	1331	0.47	1.02	6.61824	1.04923	0			REVERSED Mitogen-activated protein kinase kinase kinase kinase 4	0	7.64309		4.1057
> 10	1332	0.47	0.73	1.71787	0.462504	0			REVERSED DmX-like protein 1	0
> 10	1333	0.47	0.61	4.08101	0.337527	0	Q14789	GOGB1_HUMAN	Golgin subfamily B member 1	0	0.846823	0.691793	0.678791	0.316597
> 10	1334	0.47	0.49	8.69919	1.46341	0			REVERSED DNA-directed RNA polymerase, mitochondrial	0
> 10	1335	0.47	0.47	33.8521	4.66926	0			REVERSED THO complex subunit 4	0
> 10	1336	0.46	1.52	6.25	6.25	6.25	Q8N6G1	CA211_HUMAN	Putative uncharacterized protein encoded by LINC00337	1
> 10	1337	0.46	1.01	6.21788	0.770812	0			REVERSED Myosin-15	0
> 10	1338	0.46	0.66	7.56014	2.06186	0			REVERSED Zinc finger CCCH domain-containing protein 8	0
> 10	1339	0.46	0.63	7.37548	0.574713	0			REVERSED Phosphatidylinositol 4,5-bisphosphate 3-kinase catalytic subunit delta isoform	0
> 10	1340	0.46	0.59	5.64916	1.2884	0			REVERSED Protein-tyrosine kinase 2-beta	0
> 10	1341	0.46	0.46	6.41315	0	0			REVERSED Obscurin	0	0.644905		0.877543
> 10	1342	0.46	0.46	3.59281	1.99601	0			REVERSED TNF receptor-associated factor 2	0
> 10	1343	0.46	0.46	1.90736	1.90736	0			REVERSED Ribosomal biogenesis protein LAS1L	0
> 10	1344	0.45	1.54	8.58245	1.44648	0	P54756	EPHA5_HUMAN	Ephrin type-A receptor 5	0
> 10	1345	0.45	0.49	2.97619	0.935374	0	Q9P2J5	SYLC_HUMAN	Leucine--tRNA ligase, cytoplasmic	0	0.834835		1.05974
> 10	1346	0.45	0.48	6.61245	0.424328	0	Q9NR99	MXRA5_HUMAN	Matrix-remodeling-associated protein 5	0
> 10	1347	0.45	0.47	3.09091	0.818182	0			REVERSED Transmembrane channel-like protein 3	0
> 10	1348	0.45	0.45	14.8005	1.8018	0	Q86UF2	CTGE6_HUMAN	Putative protein cTAGE-6	0
> 10	1349	0.45	0.45	6.66667	1.875	0	O43493	TGON2_HUMAN	Trans-Golgi network integral membrane protein 2	0	0.780688		0.952965
> 10	1350	0.44	0.99	4.19742	1.33764	0	Q9UIF8	BAZ2B_HUMAN	Bromodomain adjacent to zinc finger domain protein 2B	0
> 10	1351	0.44	0.67	4.57338	1.43345	0			REVERSED Myomesin-2	0
> 10	1352	0.44	0.52	9.13191	1.01466	0			REVERSED Tubulin polyglutamylase TTLL7	0
> 10	1353	0.44	0.45	5.82686	0	0	Q6RI45	BRWD3_HUMAN	Bromodomain and WD repeat-containing protein 3	0
> 10	1354	0.44	0.44	9.74864	0	0	Q02388	CO7A1_HUMAN	Collagen alpha-1(VII) chain	0	0.139169		0
> 10	1355	0.44	0.44	7.67841	0.677507	0			REVERSED Supervillin	0
> 10	1356	0.44	0.44	10.7527	2.7957	0	Q9NV72	ZN701_HUMAN	Zinc finger protein 701	0
> 10	1357	0.44	0.44	6.14806	2.133	0			REVERSED AFG3-like protein 2	0	2.28126	0.538411	3.10096	0.425269
> 10	1358	0.44	0.44	4.01284	1.1236	0			REVERSED Helicase SKI2W	0	2.09386		2.07772
> 10	1359	0.44	0.44	2.27937	0.467563	0	Q9Y5S2	MRCKB_HUMAN	Serine/threonine-protein kinase MRCK beta	0
> 10	1360	0.44	0.44	8.33333	5.66667	0	Q9NZC4	EHF_HUMAN	ETS homologous factor	0
> 10	1361	0.44	0.44	0.762777	0.762777	0	O14976	GAK_HUMAN	Cyclin-G-associated kinase	0
> 10	1362	0.43	0.54	6.34006	2.73775	0	O96006	ZBED1_HUMAN	Zinc finger BED domain-containing protein 1	0
> 10	1363	0.43	0.53	2.48162	1.10294	0	Q9H2T7	RBP17_HUMAN	Ran-binding protein 17	0
> 10	1364	0.43	0.49	5.74365	0	0			REVERSED Centrosomal protein of 152 kDa	0
> 10	1365	0.43	0.44	7.32673	1.38614	0			REVERSED 2-oxoglutarate dehydrogenase-like, mitochondrial	0	49.1274		171.783
> 10	1366	0.43	0.43	4.99002	0	0	O00555	CAC1A_HUMAN	Voltage-dependent P/Q-type calcium channel subunit alpha-1A	0
> 10	1367	0.43	0.43	11.1726	0	0			REVERSED Serine/arginine repetitive matrix protein 1	0
> 10	1368	0.43	0.43	10.8359	5.88235	0	Q9Y240	CLC11_HUMAN	C-type lectin domain family 11 member A	0	0.395597	0.038924	0.458822	0.0536162
> 10	1369	0.43	0.43	2.71028	0.747664	0	P42338	PK3CB_HUMAN	Phosphatidylinositol 4,5-bisphosphate 3-kinase catalytic subunit beta isoform	0	0.875556		0.760511
> 10	1370	0.43	0.43	2.55376	0	0	Q13428	TCOF_HUMAN	Treacle protein	0
> 10	1371	0.43	0.43	2.66272	1.0355	0			REVERSED Intraflagellar transport protein 81 homolog	0
> 10	1372	0.42	0.9	8.36345	0.774393	0			REVERSED Myosin-8	0
> 10	1373	0.42	0.83	3.40265	0.850662	0			REVERSED Unconventional myosin-VIIb	0
> 10	1374	0.42	0.75	11.6279	2.03488	0			REVERSED Sodium channel and clathrin linker 1	0
> 10	1375	0.42	0.73	3.79052	0.249377	0	Q99250	SCN2A_HUMAN	Sodium channel protein type 2 subunit alpha	0	0.774513		0.57706
> 10	1376	0.42	0.66	6.92308	1.53846	0	P14598	NCF1_HUMAN	Neutrophil cytosol factor 1	0
> 10	1376	0	0.66	7.37705	1.63934	0	A8MVU1	NCF1C_HUMAN	Putative neutrophil cytosol factor 1C	0
> 10	1376	0	0.66	6.90537	1.53453	0	A6NI72	NCF1B_HUMAN	Putative neutrophil cytosol factor 1B	0
> 10	1377	0.42	0.59	4.1958	0	0	Q92538	GBF1_HUMAN	Golgi-specific brefeldin A-resistance guanine nucleotide exchange factor 1	0	6.68496		7.90131
> 10	1378	0.42	0.53	3.65757	0.177936	0	Q86UQ4	ABCAD_HUMAN	ATP-binding cassette sub-family A member 13	0	1.24087		1.28128
> 10	1379	0.42	0.5	4.31154	1.25174	0			REVERSED Leucine-rich repeat and fibronectin type-III domain-containing protein 5	0
> 10	1380	0.42	0.43	3.42267	0	0			REVERSED Triple functional domain protein	0	1.49149		1.57511
> 10	1381	0.42	0.42	4.8415	0.634006	0			REVERSED Tensin-1	0
> 10	1382	0.42	0.42	6.06061	1.27077	0			REVERSED Rho GTPase-activating protein 11A	0	1.16898		1.08659
> 10	1383	0.42	0.42	2.8169	0.6628	0	P01133	EGF_HUMAN	Pro-epidermal growth factor	0
> 10	1384	0.42	0.42	4.88189	1.73228	0			REVERSED Tyrosine-protein kinase SYK	0	0.57507	0.299811	0.787826	0.511666
> 10	1385	0.42	0.42	13.1148	3.68852	0			REVERSED Protein YIPF4	0
> 10	1386	0.42	0.42	1.30315	0.823045	0	Q6P1J6	PLB1_HUMAN	Phospholipase B1, membrane-associated	0
> 10	1387	0.42	0.42	21.0145	0	0			REVERSED Protein CEI	0	0.645463		1.42435
> 10	1388	0.41	1.57	5.28736	1.6092	0			REVERSED Disks large homolog 2	0
> 10	1389	0.41	0.75	6.65349	0.329381	0	O43379	WDR62_HUMAN	WD repeat-containing protein 62	0	0.8645	0.775646	0.784629	0.67377
> 10	1390	0.41	0.45	7.93651	0.976801	0	Q8N1F7	NUP93_HUMAN	Nuclear pore complex protein Nup93	0
> 10	1391	0.41	0.43	4.07701	0.679502	0	O94822	LTN1_HUMAN	E3 ubiquitin-protein ligase listerin	0
> 10	1392	0.41	0.42	3.68334	1.09951	0	Q96RT7	GCP6_HUMAN	Gamma-tubulin complex component 6	0
> 10	1393	0.41	0.41	7.21088	1.15646	0	Q9UPX8	SHAN2_HUMAN	SH3 and multiple ankyrin repeat domains protein 2	0
> 10	1394	0.41	0.41	11.8644	0	0			REVERSED Ubiquitin-conjugating enzyme E2 Z	0	0.291051	0.0308834	0.277697	0.0618798
> 10	1395	0.41	0.41	1.20643	1.20643	0			REVERSED Ribosome biogenesis protein BOP1	0
> 10	1396	0.4	0.63	4.94071	1.3834	0	Q32M84	BTBDG_HUMAN	BTB/POZ domain-containing protein 16	0
> 10	1397	0.4	0.59	3.08789	1.66271	0	P09543	CN37_HUMAN	2',3'-cyclic-nucleotide 3'-phosphodiesterase	0	1.19982		1.64787
> 10	1398	0.4	0.55	2.45399	1.05171	0			REVERSED Tetratricopeptide repeat protein 17	0
> 10	1399	0.4	0.42	10.5368	1.39165	0	Q86YT6	MIB1_HUMAN	E3 ubiquitin-protein ligase MIB1	0
> 10	1400	0.4	0.4	5.09383	0	0			REVERSED SAM domain-containing protein SAMSN-1	0
> 10	1401	0.4	0.4	4.43975	0.951374	0	Q96MK2	FA65C_HUMAN	Protein FAM65C	0
> 10	1402	0.4	0.4	5.88235	1.41988	0			REVERSED Leucine-rich repeat-containing protein 14	0
> 10	1403	0.4	0.4	6.36704	1.74782	0	Q9UP52	TFR2_HUMAN	Transferrin receptor protein 2	0
> 10	1404	0.4	0.4	6.90209	1.92616	0	Q9NQW7	XPP1_HUMAN	Xaa-Pro aminopeptidase 1	0	0.454877		0.401305
> 10	1405	0.4	0.4	11.7021	3.45745	0			REVERSED Partitioning defective 6 homolog gamma	0
> 10	1406	0.4	0.4	4.48113	3.53774	0			REVERSED Secernin-3	0
> 10	1407	0.39	0.39	9.19338	0	0			REVERSED PDZ domain-containing protein 2	0
> 10	1408	0.39	0.39	9.20121	1.11223	0	Q6ZVD7	STOX1_HUMAN	Storkhead-box protein 1	0
> 10	1409	0.39	0.39	6.72304	0	0			REVERSED TRIO and F-actin-binding protein	0	0.710769		0.874669
> 10	1410	0.39	0.39	2.27555	0.144808	0			REVERSED E3 ubiquitin-protein ligase HERC2	0	0		0
> 10	1411	0.39	0.39	9.90566	0	0			REVERSED Testican-2	0
> 10	1412	0.39	0.39	2.58007	1.06762	0			REVERSED Tyrosine-protein kinase JAK3	0	1.16358		1.70077
> 10	1413	0.39	0.39	8.88889	0	0			REVERSED Tyrosine-protein phosphatase non-receptor type 7	0
> 10	1414	0.39	0.39	2.58065	2.58065	0	P0DJG4	THEGL_HUMAN	Testicular haploid expressed gene protein-like	0
> 10	1415	0.38	0.83	6.84211	1.49123	0			REVERSED Protein FAM184A	0
> 10	1416	0.38	0.7	6.25	3.24074	0	O75528	TADA3_HUMAN	Transcriptional adapter 3	0
> 10	1417	0.38	0.49	7.74194	0.297767	0			REVERSED Leucine-rich repeat serine/threonine-protein kinase 1	0	1.04701		1.16743
> 10	1418	0.38	0.46	2.64766	0	0			REVERSED Fibrinogen beta chain	0
> 10	1419	0.38	0.41	5.16129	3.54839	0			REVERSED Zinc finger protein 42 homolog	0
> 10	1420	0.38	0.39	4.62359	0.355661	0	A4UGR9	XIRP2_HUMAN	Xin actin-binding repeat-containing protein 2	0
> 10	1421	0.38	0.39	11.3413	0	0	A6NC57	ANR62_HUMAN	Ankyrin repeat domain-containing protein 62	0
> 10	1422	0.38	0.39	5.61331	0	0	Q2M3T9	HYAL4_HUMAN	Hyaluronidase-4	0
> 10	1423	0.38	0.38	4.88998	0	0			REVERSED Probable RNA-binding protein 20	0	0.822965		0.448891
> 10	1424	0.38	0.38	3.67384	0	0	Q8IUD2	RB6I2_HUMAN	ELKS/Rab6-interacting/CAST family member 1	0
> 10	1425	0.38	0.38	5.53633	1.03806	0	Q86YF9	DZIP1_HUMAN	Zinc finger protein DZIP1	0	0.682465		0.527278
> 10	1426	0.38	0.38	6.13363	0.876232	0	Q08345	DDR1_HUMAN	Epithelial discoidin domain-containing receptor 1	0	0.846865		0.956081
> 10	1427	0.38	0.38	4.60922	2.60521	0	Q8N9K5	ZN565_HUMAN	Zinc finger protein 565	0
> 10	1428	0.37	1.18	7.5328	0.253915	0	P12270	TPR_HUMAN	Nucleoprotein TPR	0
> 10	1429	0.37	0.63	3.48758	0.273535	0			REVERSED Vacuolar protein sorting-associated protein 13D	0
> 10	1430	0.37	0.37	14.9929	1.69731	0			REVERSED Splicing factor, proline- and glutamine-rich	0
> 10	1431	0.37	0.37	3.55636	0.301386	0	Q8TCU6	PREX1_HUMAN	Phosphatidylinositol 3,4,5-trisphosphate-dependent Rac exchanger 1 protein	0	1.10047		1.10123
> 10	1432	0.37	0.37	5.27256	1.60858	0			REVERSED Adenylate cyclase type 1	0
> 10	1433	0.37	0.37	4.33145	1.88324	0	Q9H4D5	NXF3_HUMAN	Nuclear RNA export factor 3	0
> 10	1434	0.36	0.77	2.11581	0.482554	0	Q6ZS30	NBEL1_HUMAN	Neurobeachin-like protein 1	0	0.369731	0.103416	0.44537	0.307373
> 10	1435	0.36	0.68	3.61369	0.0799488	0	Q7Z5P9	MUC19_HUMAN	Mucin-19	0
> 10	1436	0.36	0.6	3.56164	1.30137	0	Q9UPV0	CE164_HUMAN	Centrosomal protein of 164 kDa	0
> 10	1437	0.36	0.5	1.99184	0	0	Q8TCU4	ALMS1_HUMAN	Alstrom syndrome protein 1	0
> 10	1438	0.36	0.47	5.36437	1.11336	0			REVERSED Junction-mediating and -regulatory protein	0
> 10	1439	0.36	0.39	9.88258	1.17417	0			REVERSED Polyamine-modulated factor 1-binding protein 1	0
> 10	1440	0.36	0.36	7.1467	0.752284	0			REVERSED Protein TANC1	0	0.954551		0.90372
> 10	1441	0.36	0.36	6.81699	0	0	Q96L96	ALPK3_HUMAN	Alpha-protein kinase 3	0
> 10	1442	0.36	0.36	3.56083	0	0	Q96L73	NSD1_HUMAN	Histone-lysine N-methyltransferase, H3 lysine-36 and H4 lysine-20 specific	0
> 10	1443	0.36	0.36	2.4033	0	0			REVERSED Ankyrin repeat domain-containing protein 11	0	0.401391		0.261631
> 10	1444	0.36	0.36	4.79148	1.1535	0	P55160	NCKPL_HUMAN	Nck-associated protein 1-like	0
> 10	1445	0.36	0.36	11.3537	3.93013	0			REVERSED Coiled-coil domain-containing protein 134	0
> 10	1446	0.35	0.83	6.62768	0.179937	0	P20929	NEBU_HUMAN	Nebulin	0	0.943473		2.87281
> 10	1447	0.35	0.68	11.7994	3.83481	0			REVERSED Protein FAM76B	0
> 10	1448	0.35	0.68	4.25101	3.03644	0	Q15825	ACHA6_HUMAN	Neuronal acetylcholine receptor subunit alpha-6	0
> 10	1449	0.35	0.42	1.42076	0.874317	0			REVERSED Transmembrane and TPR repeat-containing protein 3	0
> 10	1450	0.35	0.37	4.17755	2.34987	0	Q9NP78	ABCB9_HUMAN	ATP-binding cassette sub-family B member 9	0
> 10	1451	0.35	0.35	4.40415	1.03627	0			REVERSED Ribosomal protein S6 kinase alpha-4	0	1.62429		2.34972
> 10	1452	0.35	0.35	4.36681	4.36681	0	Q14213	IL27B_HUMAN	Interleukin-27 subunit beta	0	1.46655		1.39974
> 10	1453	0.34	0.79	4.31727	0.150602	0	Q5VST9	OBSCN_HUMAN	Obscurin	0	0.996908		1.40794
> 10	1454	0.34	0.37	4.63492	0	0	Q13576	IQGA2_HUMAN	Ras GTPase-activating-like protein IQGAP2	0	0.774992		1.09995
> 10	1455	0.34	0.37	5.00431	0.776532	0	O14917	PCD17_HUMAN	Protocadherin-17	0
> 10	1456	0.34	0.34	4.55016	1.44778	0			REVERSED Zinc finger protein with KRAB and SCAN domains 2	0
> 10	1457	0.34	0.34	9.51417	3.84615	0			REVERSED Ankyrin repeat domain-containing protein 33B	0	1.01785		0.411377
> 10	1458	0.34	0.34	12.0841	2.62697	0	P0CG20	CP011_HUMAN	Uncharacterized protein C16orf11	0
> 10	1459	0.34	0.34	3.97805	0	0			REVERSED Serine/threonine-protein kinase TBK1	0
> 10	1460	0.34	0.34	4.10628	2.17391	0			REVERSED Isocitrate dehydrogenase [NADP] cytoplasmic	0
> 10	1461	0.33	0.68	5.84677	1.00806	0			REVERSED Cyclin-dependent kinase 16	0
> 10	1462	0.33	0.35	2.62396	0	0	Q5T4S7	UBR4_HUMAN	E3 ubiquitin-protein ligase UBR4	0
> 10	1463	0.33	0.33	8	2.06897	0	Q8IYI6	EXOC8_HUMAN	Exocyst complex component 8	0
> 10	1464	0.33	0.33	3.68964	0.651112	0			REVERSED Proteasome activator complex subunit 4	0
> 10	1465	0.33	0.33	6.76895	0	0			REVERSED Retinal guanylyl cyclase 2	0
> 10	1466	0.33	0.33	9.61969	0	0			REVERSED Casein kinase I isoform gamma-3	0
> 10	1467	0.33	0.33	4.79452	4.79452	0	P49406	RM19_HUMAN	39S ribosomal protein L19, mitochondrial	0
> 10	1468	0.33	0.33	1.34288	0	0			REVERSED A disintegrin and metalloproteinase with thrombospondin motifs 6	0
> 10	1469	0.33	0.33	3.0888	3.0888	0	Q96GG9	DCNL1_HUMAN	DCN1-like protein 1	0
> 10	1470	0.32	2.33	2.91086	0.272893	0.272893			REVERSED Protocadherin-16	1
> 10	1471	0.32	1.55	6.06061	0.230567	0	Q8TDJ6	DMXL2_HUMAN	DmX-like protein 2	0
> 10	1472	0.32	0.33	3.61074	0	0			REVERSED Nucleolar pre-ribosomal-associated protein 1	0
> 10	1473	0.32	0.33	1.92926	0	0			REVERSED UDP-glucose:glycoprotein glucosyltransferase 1	0
> 10	1474	0.32	0.32	12.0611	1.98473	0			REVERSED Very long-chain specific acyl-CoA dehydrogenase, mitochondrial	0
> 10	1475	0.32	0.32	4.3248	1.23566	0	Q9NW08	RPC2_HUMAN	DNA-directed RNA polymerase III subunit RPC2	0
> 10	1476	0.32	0.32	7.32177	2.6975	0	Q5T2W1	NHRF3_HUMAN	Na(+)/H(+) exchange regulatory cofactor NHE-RF3	0
> 10	1477	0.32	0.32	5.84677	2.21774	0	P42785	PCP_HUMAN	Lysosomal Pro-X carboxypeptidase	0	1.30005		0.658862
> 10	1478	0.32	0.32	19.3333	8.66667	0			REVERSED Retinal rod rhodopsin-sensitive cGMP 3',5'-cyclic phosphodiesterase subunit delta	0
> 10	1479	0.32	0.32	1.75439	1.75439	0	O95497	VNN1_HUMAN	Pantetheinase	0	1.81017		1.59419
> 10	1480	0.31	2.51	6.23853	0.293578	0.293578	Q14315	FLNC_HUMAN	Filamin-C	1
> 10	1481	0.31	2.33	2.60116	2.31214	1.30058	Q8NBP7	PCSK9_HUMAN	Proprotein convertase subtilisin/kexin type 9	1
> 10	1482	0.31	0.36	9.64467	1.52284	0	Q8NFR7	CC148_HUMAN	Coiled-coil domain-containing protein 148	0
> 10	1483	0.31	0.35	11.2	5.06667	0	P35659	DEK_HUMAN	Protein DEK	0
> 10	1484	0.31	0.34	6.15764	1.35468	0			REVERSED Latent-transforming growth factor beta-binding protein 4	0
> 10	1485	0.31	0.33	2.71691	0.613497	0	A6NNT2	CP096_HUMAN	Putative uncharacterized protein C16orf96	0
> 10	1486	0.31	0.32	2.7668	0.790514	0			REVERSED PHD finger protein 20	0
> 10	1487	0.31	0.31	8.54871	1.68986	0			REVERSED Zinc finger protein ZFPM1	0
> 10	1488	0.31	0.31	3.48771	0	0	Q5SRE5	NU188_HUMAN	Nucleoporin NUP188 homolog	0
> 10	1489	0.31	0.31	2.08644	0	0	Q8NEZ3	WDR19_HUMAN	WD repeat-containing protein 19	0
> 10	1490	0.31	0.31	9.50704	3.16901	0			REVERSED Homeobox protein SIX1	0
> 10	1491	0.31	0.31	0.824176	0.824176	0			REVERSED Ubiquitin-specific peptidase-like protein 1	0
> 10	1492	0.3	12.33	21.6763	4.91329	4.91329	P0CG39	POTEJ_HUMAN	POTE ankyrin domain family member J	21	1.60353	0.277472	1.20149	0.627679
> 10	1493	0.3	3.31	4.40087	0.145243	0.130719	Q8WXH0	SYNE2_HUMAN	Nesprin-2	2	1.87658		1.7212
> 10	1494	0.3	1.04	7.87671	0.410959	0			REVERSED Centrosomal protein of 164 kDa	0
> 10	1495	0.3	0.43	6.79468	0	0			REVERSED Rho-associated protein kinase 1	0
> 10	1496	0.3	0.3	8.82353	0	0	Q6TFL3	CC171_HUMAN	Coiled-coil domain-containing protein 171	0	0.864823		0.758041
> 10	1497	0.3	0.3	7.58342	0	0	O95259	KCNH1_HUMAN	Potassium voltage-gated channel subfamily H member 1	0	0.367925		1.03808
> 10	1498	0.3	0.3	1.3876	0	0			REVERSED IgGFc-binding protein	0
> 10	1499	0.3	0.3	9.29293	1.61616	0	Q8NEH6	MNS1_HUMAN	Meiosis-specific nuclear structural protein 1	0
> 10	1500	0.3	0.3	7.16846	4.6595	0	Q96S99	PKHF1_HUMAN	Pleckstrin homology domain-containing family F member 1	0	0.2567		0.291975
> 10	1501	0.3	0.3	2.23048	2.23048	0	Q9H972	CN093_HUMAN	Uncharacterized protein C14orf93	0
> 10	1502	0.3	0.3	6.83761	6.83761	0			REVERSED Uncharacterized protein C2orf66	0
> 10	1503	0.29	8.29	34.4681	6.38298	6.38298	P17661	DESM_HUMAN	Desmin	5
> 10	1504	0.29	0.84	4.44759	0.141643	0			REVERSED Unconventional myosin-XV	0	1.41539	0.653189	1.25823	0.745005
> 10	1505	0.29	0.73	11.4927	0.792602	0	Q8WXW3	PIBF1_HUMAN	Progesterone-induced-blocking factor 1	0
> 10	1506	0.29	0.41	3.83244	0	0			REVERSED Protein phosphatase 1 regulatory subunit 3A	0
> 10	1507	0.29	0.31	6.02527	0	0	Q9HD67	MYO10_HUMAN	Unconventional myosin-X	0	0.885372		1.81465
> 10	1508	0.29	0.3	6.77966	0	0	Q8NCM8	DYHC2_HUMAN	Cytoplasmic dynein 2 heavy chain 1	0
> 10	1509	0.29	0.3	4.45554	0	0			REVERSED Uncharacterized protein KIAA1109	0
> 10	1510	0.29	0.3	2.70085	0	0			REVERSED TPR and ankyrin repeat-containing protein 1	0	1.0992		1.58138
> 10	1511	0.29	0.29	8.51582	0	0	Q6ZU35	K1211_HUMAN	Uncharacterized protein KIAA1211	0
> 10	1512	0.29	0.29	2.59546	0	0			REVERSED Extracellular matrix protein FRAS1	0
> 10	1513	0.29	0.29	2.78267	0	0	O15018	PDZD2_HUMAN	PDZ domain-containing protein 2	0
> 10	1514	0.29	0.29	10.7394	0	0			REVERSED Zinc finger protein 358	0
> 10	1515	0.29	0.29	3.39623	0	0			REVERSED RNA-binding protein 27	0
> 10	1516	0.29	0.29	2.41901	0	0			REVERSED Receptor-type tyrosine-protein phosphatase zeta	0
> 10	1517	0.29	0.29	5.02183	0	0	O43464	HTRA2_HUMAN	Serine protease HTRA2, mitochondrial	0	0.848991		1.53903
> 10	1518	0.29	0.29	6.07815	0	0			REVERSED ERI1 exoribonuclease 2	0
> 10	1519	0.29	0.29	2.9703	0	0	Q9UBR2	CATZ_HUMAN	Cathepsin Z	0
> 10	1520	0.29	0.29	3.6036	0	0	O60427	FADS1_HUMAN	Fatty acid desaturase 1	0
> 10	1521	0.29	0.29	3.98406	0	0			REVERSED Cytochrome b561	0	0.919786		1.02436
> 10	1522	0.28	2.3	4.38424	0.344828	0.344828			REVERSED Dedicator of cytokinesis protein 3	1
> 10	1523	0.28	1.15	2.14067	2.14067	0			REVERSED T-cell surface glycoprotein CD1a	0
> 10	1524	0.28	0.64	4.65116	0.341997	0	Q96RY7	IF140_HUMAN	Intraflagellar transport protein 140 homolog	0
> 10	1525	0.28	0.63	3.47037	0.266951	0	Q2PPJ7	RGPA2_HUMAN	Ral GTPase-activating protein subunit alpha-2	0	0.793003		0.823608
> 10	1526	0.28	0.6	10.6236	1.38568	0	Q15831	STK11_HUMAN	Serine/threonine-protein kinase STK11	0
> 10	1527	0.28	0.48	6.88259	0	0	P49189	AL9A1_HUMAN	4-trimethylaminobutyraldehyde dehydrogenase	0
> 10	1528	0.28	0.35	8.55416	0	0	Q5THK1	PR14L_HUMAN	Protein PRR14L	0	0.907043	0.925878	0.954632	0.957221
> 10	1529	0.28	0.31	3.69291	0	0	Q8TD57	DYH3_HUMAN	Dynein heavy chain 3, axonemal	0
> 10	1530	0.28	0.29	3.10559	0	0			REVERSED Hemicentin-1	0	1.58615		0.575862
> 10	1531	0.28	0.29	9.06475	0	0	P56696	KCNQ4_HUMAN	Potassium voltage-gated channel subfamily KQT member 4	0
> 10	1532	0.28	0.28	52.8061	0	0			REVERSED Basic salivary proline-rich protein 1	0
> 10	1533	0.28	0.28	3.75783	0	0	O15440	MRP5_HUMAN	Multidrug resistance-associated protein 5	0	0.869063		0.811363
> 10	1534	0.28	0.28	4.65368	0	0			REVERSED TBC1 domain family member 30	0
> 10	1535	0.28	0.28	8.56698	0	0			REVERSED Kinetochore protein NDC80 homolog	0	0.885212		1.05278
> 10	1536	0.28	0.28	4.13793	0	0	O95243	MBD4_HUMAN	Methyl-CpG-binding domain protein 4	0
> 10	1537	0.28	0.28	3.65169	0	0	Q5T890	RAD26_HUMAN	Putative DNA repair and recombination protein RAD26-like	0
> 10	1538	0.28	0.28	3.5313	0	0	Q9UG63	ABCF2_HUMAN	ATP-binding cassette sub-family F member 2	0
> 10	1539	0.28	0.28	6.06061	0	0	Q8NEB5	PPC1B_HUMAN	Phosphatidate phosphatase PPAPDC1B	0	2.30856		2.41265
> 10	1540	0.28	0.28	4.3956	0	0			REVERSED Uncharacterized protein C1orf87	0
> 10	1541	0.28	0.28	1.86335	0	0			REVERSED Acyl-coenzyme A thioesterase 2, mitochondrial	0
> 10	1542	0.27	7.16	19.8381	11.336	11.336	P07478	TRY2_HUMAN	Trypsin-2	3	1.01291		1.23516
> 10	1543	0.27	1.85	4.90806	0.159259	0			REVERSED Fibrous sheath-interacting protein 2	0	0.957708		0
> 10	1544	0.27	0.81	5.48246	0.548246	0			REVERSED Schlafen family member 14	0
> 10	1545	0.27	0.31	5.01715	0	0	Q9UMZ3	PTPRQ_HUMAN	Phosphotidylinositol phosphatase PTPRQ	0
> 10	1546	0.27	0.29	6.95364	0	0	Q9UPA5	BSN_HUMAN	Protein bassoon	0
> 10	1547	0.27	0.28	3.23488	0	0			REVERSED F-box only protein 34	0
> 10	1548	0.27	0.27	7.57156	0	0			REVERSED LIM and calponin homology domains-containing protein 1	0	9999		0
> 10	1549	0.27	0.27	7.42496	0	0	O76031	CLPX_HUMAN	ATP-dependent Clp protease ATP-binding subunit clpX-like, mitochondrial	0
> 10	1550	0.27	0.27	3.10597	0	0			REVERSED ATP-binding cassette sub-family A member 5	0
> 10	1551	0.27	0.27	2.82776	0	0	Q12815	TROAP_HUMAN	Tastin	0
> 10	1552	0.27	0.27	9.21659	0	0			REVERSED Growth hormone variant	0
> 10	1553	0.27	0.27	1.13422	0	0			REVERSED Bromodomain-containing protein 1	0
> 10	1554	0.27	0.27	7.06522	0	0	A8MWC7	NGRNL_HUMAN	Putative neugrin-like protein	0
> 10	1555	0.26	6.86	15.7895	15.3846	15.3846	Q8NHM4	TRY6_HUMAN	Putative trypsin-6	3
> 10	1556	0.26	0.43	3.77604	0	0			REVERSED Ral guanine nucleotide dissociation stimulator-like 1	0
> 10	1557	0.26	0.27	4.75728	0	0	O76039	CDKL5_HUMAN	Cyclin-dependent kinase-like 5	0	0.751648		0.741335
> 10	1558	0.26	0.27	2.64201	0	0			REVERSED E3 ubiquitin-protein ligase SMURF1	0
> 10	1559	0.26	0.26	4.7836	0	0	Q96L93	KI16B_HUMAN	Kinesin-like protein KIF16B	0
> 10	1560	0.26	0.26	14.5009	0	0	Q9Y3X0	CCDC9_HUMAN	Coiled-coil domain-containing protein 9	0
> 10	1561	0.26	0.26	2.63374	0	0	Q5VWN6	F208B_HUMAN	Protein FAM208B	0	4.04079	0.377223	7.43248
> 10	1562	0.26	0.26	3.98954	0	0	O94813	SLIT2_HUMAN	Slit homolog 2 protein	0	0.564616		0.429628
> 10	1563	0.26	0.26	5.51331	0	0	Q96KK3	KCNS1_HUMAN	Potassium voltage-gated channel subfamily S member 1	0
> 10	1564	0.26	0.26	5.22496	0	0	P52888	THOP1_HUMAN	Thimet oligopeptidase	0
> 10	1565	0.26	0.26	3.16957	0	0			REVERSED Polyadenylate-binding protein 3	0
> 10	1566	0.26	0.26	3.8835	0	0			REVERSED RNA-binding protein NOB1	0
> 10	1567	0.25	2.27	5.14624	0.259163	0.259163	Q02224	CENPE_HUMAN	Centromere-associated protein E	1
> 10	1568	0.25	0.29	1.94434	0	0	Q6WRI0	IGS10_HUMAN	Immunoglobulin superfamily member 10	0
> 10	1569	0.25	0.29	3.38235	0	0			REVERSED DNA mismatch repair protein Msh6	0
> 10	1570	0.25	0.29	7.57315	0	0	Q2M3X9	ZN674_HUMAN	Zinc finger protein 674	0
> 10	1571	0.25	0.25	4.06442	0	0			REVERSED BAH and coiled-coil domain-containing protein 1	0
> 10	1572	0.25	0.25	8.29876	0	0	O15072	ATS3_HUMAN	A disintegrin and metalloproteinase with thrombospondin motifs 3	0
> 10	1573	0.25	0.25	9.89209	0	0			REVERSED HIRA-interacting protein 3	0
> 10	1574	0.25	0.25	6.10526	0	0			REVERSED Coiled-coil domain-containing protein 80	0
> 10	1575	0.25	0.25	3.17003	0	0	Q9NR97	TLR8_HUMAN	Toll-like receptor 8	0
> 10	1576	0.25	0.25	1.52174	0	0	O95396	MOCS3_HUMAN	Adenylyltransferase and sulfurtransferase MOCS3	0
> 10	1577	0.25	0.25	9.32203	0	0	O75348	VATG1_HUMAN	V-type proton ATPase subunit G 1	0	1.30954		0.630785
> 10	1578	0.24	0.52	2.19864	0	0			REVERSED Ankyrin-2	0
> 10	1579	0.24	0.41	5.4223	0	0	Q8NF91	SYNE1_HUMAN	Nesprin-1	0	2.74167	0.317985	2.8452	0.221496
> 10	1580	0.24	0.28	3.18602	0	0			REVERSED Short transient receptor potential channel 5	0
> 10	1581	0.24	0.27	2.88684	0	0	Q7Z443	PK1L3_HUMAN	Polycystic kidney disease protein 1-like 3	0	0.964968		0.367807
> 10	1582	0.24	0.25	6.2333	0	0			REVERSED RNA-binding protein 6	0
> 10	1583	0.24	0.25	7.48752	0	0			REVERSED CDK5 regulatory subunit-associated protein 1	0
> 10	1584	0.24	0.24	3.54052	0	0			REVERSED Talin-2	0
> 10	1585	0.24	0.24	3.18335	0	0			REVERSED Striated muscle preferentially expressed protein kinase	0
> 10	1586	0.24	0.24	5.88624	0	0			REVERSED Zinc finger protein 608	0	0.917893		1.24398
> 10	1587	0.24	0.24	4.94552	0	0	Q9NSV4	DIAP3_HUMAN	Protein diaphanous homolog 3	0	0.238697		0.149095
> 10	1588	0.24	0.24	4.72864	0	0	Q9C0D5	TANC1_HUMAN	Protein TANC1	0	0.892427		1.03815
> 10	1589	0.24	0.24	5.35714	0	0			REVERSED Leucine--tRNA ligase, cytoplasmic	0	1.03968		1.14325
> 10	1590	0.24	0.24	3.58423	0	0	Q9H7T0	CTSRB_HUMAN	Cation channel sperm-associated protein subunit beta	0
> 10	1591	0.24	0.24	2.14452	0	0			REVERSED Mediator of RNA polymerase II transcription subunit 12-like protein	0
> 10	1592	0.24	0.24	1.54818	0	0			REVERSED Protein eyes shut homolog	0
> 10	1593	0.24	0.24	7.20222	0	0			REVERSED Single-stranded DNA-binding protein 2	0
> 10	1594	0.24	0.24	5.3125	0	0			REVERSED Uromodulin	0
> 10	1595	0.24	0.24	8.00971	0	0	Q9BTE6	AASD1_HUMAN	Alanyl-tRNA editing protein Aarsd1	0
> 10	1596	0.24	0.24	3.76106	0	0	Q6KB66	K2C80_HUMAN	Keratin, type II cytoskeletal 80	0
> 10	1597	0.24	0.24	8.95522	0	0	P43487	RANG_HUMAN	Ran-specific GTPase-activating protein	0
> 10	1598	0.24	0.24	7.17703	0	0			REVERSED Hydroxysteroid dehydrogenase-like protein 2	0
> 10	1599	0.24	0.24	2.15054	0	0	Q8N3J5	PPM1K_HUMAN	Protein phosphatase 1K, mitochondrial	0
> 10	1600	0.24	0.24	2.17054	0	0	P42331	RHG25_HUMAN	Rho GTPase-activating protein 25	0
> 10	1601	0.23	2.24	16.1174	0.599161	0.599161	P02462	CO4A1_HUMAN	Collagen alpha-1(IV) chain	1	0.545584		0.45712
> 10	1602	0.23	0.74	7.34411	0.184758	0			REVERSED Dynein heavy chain 1, axonemal	0
> 10	1603	0.23	0.47	2.34917	0.266951	0			REVERSED Ankyrin repeat domain-containing protein 31	0
> 10	1604	0.23	0.28	6.38298	0	0			REVERSED Cation-independent mannose-6-phosphate receptor	0
> 10	1605	0.23	0.26	6.88172	0	0	Q7Z7A1	CNTRL_HUMAN	Centriolin	0	1.12663		0.561008
> 10	1606	0.23	0.24	2.68406	0	0			REVERSED Nebulin	0
> 10	1607	0.23	0.24	4.27245	0	0			REVERSED Helicase SRCAP	0	0.93598		1.07015
> 10	1608	0.23	0.23	3.77715	0	0	Q6JQN1	ACD10_HUMAN	Acyl-CoA dehydrogenase family member 10	0	0.355261		0.189421
> 10	1609	0.23	0.23	7.16253	0	0	Q9H8Y5	ANKZ1_HUMAN	Ankyrin repeat and zinc finger domain-containing protein 1	0
> 10	1610	0.23	0.23	6.81004	0	0			REVERSED Glucose-6-phosphate isomerase	0
> 10	1611	0.23	0.23	7.07965	0	0	Q53GS9	SNUT2_HUMAN	U4/U6.U5 tri-snRNP-associated protein 2	0
> 10	1612	0.22	0.64	7.54148	0.754148	0			REVERSED Rho GTPase-activating protein 18	0	0.296818		0.361638
> 10	1613	0.22	0.51	3.33333	0	0	Q9GZV1	ANKR2_HUMAN	Ankyrin repeat domain-containing protein 2	0
> 10	1614	0.22	0.29	4.05405	0	0			REVERSED Phosphatidylinositol 3,4,5-trisphosphate 5-phosphatase 2	0
> 10	1615	0.22	0.25	9.14582	0	0	Q8IVF2	AHNK2_HUMAN	Protein AHNAK2	0	0.648471		0.518782
> 10	1616	0.22	0.24	3.65252	0	0	Q9Y6V0	PCLO_HUMAN	Protein piccolo	0	0.844914	0.418332	1.24729	0.741543
> 10	1617	0.22	0.24	2.68562	0	0			REVERSED TBC1 domain family member 9	0
> 10	1618	0.22	0.23	2.9029	0	0			REVERSED Chromodomain-helicase-DNA-binding protein 7	0	0.794774		0.385368
> 10	1619	0.22	0.23	2.35635	0	0	P02549	SPTA1_HUMAN	Spectrin alpha chain, erythrocytic 1	0
> 10	1620	0.22	0.23	3.61718	0	0			REVERSED Zinc finger protein 644	0
> 10	1621	0.22	0.22	4.07459	0	0	Q9Y520	PRC2C_HUMAN	Protein PRRC2C	0
> 10	1622	0.22	0.22	7.38916	0	0	E7EW31	CE065_HUMAN	Uncharacterized protein C5orf65	0	0.414738		0.401053
> 10	1623	0.22	0.22	1.91708	0	0			REVERSED Dynein heavy chain 9, axonemal	0	12.4378		26.6328
> 10	1624	0.22	0.22	17.0213	0	0	Q9BRL6	SRSF8_HUMAN	Serine/arginine-rich splicing factor 8	0
> 10	1625	0.22	0.22	6.17849	0	0			REVERSED Cyclin-G-associated kinase	0
> 10	1626	0.22	0.22	2.6601	0	0	Q9BPX3	CND3_HUMAN	Condensin complex subunit 3	0	0.949029		0.893868
> 10	1627	0.22	0.22	4.4905	0	0			REVERSED PCNA-interacting partner	0	1.53029	0.165963	1.28985	0.00835526
> 10	1628	0.22	0.22	3.24427	0	0	Q9NNW7	TRXR2_HUMAN	Thioredoxin reductase 2, mitochondrial	0	3.04567		2.93587
> 10	1629	0.22	0.22	2.56724	0	0	Q8N4X5	AF1L2_HUMAN	Actin filament-associated protein 1-like 2	0
> 10	1630	0.22	0.22	3.19444	0	0			REVERSED Engulfment and cell motility protein 3	0
> 10	1631	0.22	0.22	1.45985	0	0	Q969G3	SMCE1_HUMAN	SWI/SNF-related matrix-associated actin-dependent regulator of chromatin subfamily E member 1	0
> 10	1632	0.22	0.22	1.70455	0	0			REVERSED Synapse-associated protein 1	0	0.749142		0.66618
> 10	1633	0.21	0.68	9.72222	0.771605	0	Q8IYB9	ZN595_HUMAN	Zinc finger protein 595	0
> 10	1634	0.21	0.54	2.49344	0.218723	0			REVERSED DNA polymerase epsilon catalytic subunit A	0	9999
> 10	1635	0.21	0.49	8.19277	0	0			REVERSED Tyrosine-protein phosphatase non-receptor type 2	0
> 10	1636	0.21	0.41	6.5033	0	0			REVERSED Atrial natriuretic peptide receptor 1	0	2.22024		0.631531
> 10	1637	0.21	0.26	4.05244	0	0			REVERSED Heat shock 70 kDa protein 4L	0	0.259558		0.158382
> 10	1638	0.21	0.26	7.35294	0	0			REVERSED Putative cytochrome P450 family member 4Z2	0
> 10	1638	0	0.26	4.9505	0	0			REVERSED Cytochrome P450 4Z1	0
> 10	1639	0.21	0.24	7.82086	0	0			REVERSED DENN domain-containing protein 4B	0
> 10	1640	0.21	0.23	16.1928	0	0	P17038	ZNF43_HUMAN	Zinc finger protein 43	0
> 10	1641	0.21	0.22	7.02247	0	0	P42336	PK3CA_HUMAN	Phosphatidylinositol 4,5-bisphosphate 3-kinase catalytic subunit alpha isoform	0
> 10	1642	0.21	0.22	4.61409	0	0	Q8TF62	AT8B4_HUMAN	Probable phospholipid-transporting ATPase IM	0
> 10	1643	0.21	0.22	9.51374	0	0	Q96NL0	RUN3B_HUMAN	RUN domain-containing protein 3B	0
> 10	1644	0.21	0.22	3.99408	0	0	Q8WYA0	IFT81_HUMAN	Intraflagellar transport protein 81 homolog	0
> 10	1645	0.21	0.22	2.14447	0	0	A0FGR9	ESYT3_HUMAN	Extended synaptotagmin-3	0
> 10	1646	0.21	0.21	6.56168	0	0			REVERSED Bromodomain adjacent to zinc finger domain protein 2A	0	0.770448		0.934439
> 10	1647	0.21	0.21	4.21097	0	0			REVERSED Coagulation factor VIII	0
> 10	1648	0.21	0.21	13.0081	0	0			REVERSED TANK-binding kinase 1-binding protein 1	0
> 10	1649	0.21	0.21	6.06586	0	0			REVERSED Moesin	0
> 10	1650	0.21	0.21	12.4294	0	0			REVERSED Zinc finger protein 837	0
> 10	1651	0.21	0.21	4.87329	0	0			REVERSED HEAT repeat-containing protein 4	0
> 10	1652	0.21	0.21	9.6828	0	0			REVERSED Zinc finger protein 530	0
> 10	1653	0.21	0.21	4.17802	0	0			REVERSED Protein diaphanous homolog 2	0
> 10	1654	0.21	0.21	3.21543	0	0	Q6IWH7	ANO7_HUMAN	Anoctamin-7	0
> 10	1655	0.21	0.21	1.67131	0	0	Q12769	NU160_HUMAN	Nuclear pore complex protein Nup160	0
> 10	1656	0.21	0.21	4.08163	0	0	P29590	PML_HUMAN	Protein PML	0
> 10	1657	0.21	0.21	3.7037	0	0			REVERSED Doublecortin domain-containing protein 5	0
> 10	1658	0.21	0.21	8.61111	0	0			REVERSED Armadillo repeat-containing X-linked protein 4	0	0.557589		0.587839
> 10	1659	0.21	0.21	1.11966	0	0			REVERSED Ankyrin repeat domain-containing protein 50	0
> 10	1660	0.21	0.21	1.37552	0	0	Q9BYZ6	RHBT2_HUMAN	Rho-related BTB domain-containing protein 2	0
> 10	1661	0.21	0.21	6.23229	0	0	Q12799	TCP10_HUMAN	T-complex protein 10A homolog	0	1.38747		0.513755
> 10	1661	0	0.21	6.23229	0	0	B9ZVM9	TCP2L_HUMAN	Putative t-complex protein 10A homolog 2	0
> 10	1662	0.21	0.21	0.607112	0	0	P35228	NOS2_HUMAN	Nitric oxide synthase, inducible	0
> 10	1663	0.21	0.21	4.59016	0	0	P35218	CAH5A_HUMAN	Carbonic anhydrase 5A, mitochondrial	0
> 10	1664	0.21	0.21	1.11111	0	0			REVERSED Probable lysosomal cobalamin transporter	0
> 10	1665	0.21	0.21	2.85714	0	0			REVERSED Di-N-acetylchitobiase	0
> 10	1666	0.21	0.21	3.11284	0	0			REVERSED Neurotrophin-3	0
> 10	1667	0.21	0.21	1.38067	0	0			REVERSED Ras association domain-containing protein 10	0
> 10	1668	0.2	1.6	21.0396	1.73267	1.73267	O76009	KT33A_HUMAN	Keratin, type I cuticular Ha3-I	1
> 10	1669	0.2	0.32	2.45037	0	0	P49792	RBP2_HUMAN	E3 SUMO-protein ligase RanBP2	0
> 10	1670	0.2	0.29	7.61124	0	0	Q5JQC9	AKAP4_HUMAN	A-kinase anchor protein 4	0
> 10	1671	0.2	0.26	7.04607	0	0			REVERSED Zinc finger protein 235	0
> 10	1672	0.2	0.22	4.98442	0	0	P49454	CENPF_HUMAN	Centromere protein F	0
> 10	1673	0.2	0.21	3.56234	0	0			REVERSED Toll-like receptor 1	0	0.304595		0.282241
> 10	1674	0.2	0.2	4.12741	0	0	Q5JSZ5	PRC2B_HUMAN	Protein PRRC2B	0
> 10	1675	0.2	0.2	8.52535	0	0			REVERSED Collagen alpha-2(XI) chain	0	0.477623		0.507742
> 10	1676	0.2	0.2	5.62914	0	0	Q69YN4	VIR_HUMAN	Protein virilizer homolog	0	1.29041		1.629
> 10	1677	0.2	0.2	8.20513	0	0			REVERSED Protein phosphatase 1 regulatory subunit 21	0
> 10	1678	0.2	0.2	7.36342	0	0			REVERSED Follistatin-related protein 4	0
> 10	1679	0.2	0.2	2.26212	0	0			REVERSED Small subunit processome component 20 homolog	0	1.61842		1.31276
> 10	1680	0.2	0.2	5.40284	0	0			REVERSED Ubiquitin carboxyl-terminal hydrolase 25	0
> 10	1681	0.2	0.2	3.18339	0	0			REVERSED Protein FAM75E1	0
> 10	1682	0.2	0.2	1.93548	0	0	Q9Y5F9	PCDGI_HUMAN	Protocadherin gamma-B6	0
> 10	1683	0.2	0.2	3.46964	0	0	Q9Y2R2	PTN22_HUMAN	Tyrosine-protein phosphatase non-receptor type 22	0	12.1798		19.546
> 10	1684	0.2	0.2	3.71747	0	0	Q86TJ5	ZN554_HUMAN	Zinc finger protein 554	0
> 10	1685	0.2	0.2	3.16456	0	0			REVERSED Zinc finger CCCH domain-containing protein 3	0
> 10	1686	0.2	0.2	1.06519	0	0			REVERSED Proto-oncogene tyrosine-protein kinase ROS	0
> 10	1687	0.19	1.11	10.2401	0.49435	0	Q9BZF9	UACA_HUMAN	Uveal autoantigen with coiled-coil domains and ankyrin repeats	0
> 10	1688	0.19	0.56	5.41094	0	0			REVERSED Nesprin-1	0	8.95067		7.90491
> 10	1689	0.19	0.54	8.58896	0.438212	0			REVERSED Myosin-binding protein C, slow-type	0
> 10	1690	0.19	0.51	8.72727	0	0	Q96A19	C102A_HUMAN	Coiled-coil domain-containing protein 102A	0
> 10	1691	0.19	0.39	4.05553	0	0	Q9NRC6	SPTN5_HUMAN	Spectrin beta chain, non-erythrocytic 5	0
> 10	1692	0.19	0.33	6.25966	0	0	Q9UM54	MYO6_HUMAN	Unconventional myosin-VI	0
> 10	1693	0.19	0.33	6.51204	0	0			REVERSED Pleckstrin homology domain-containing family A member 7	0
> 10	1694	0.19	0.29	4.21348	0	0	Q5M775	CYTSB_HUMAN	Cytospin-B	0
> 10	1695	0.19	0.28	3.9489	0	0			REVERSED E3 ubiquitin-protein ligase HECTD3	0
> 10	1696	0.19	0.24	2.0683	0	0			REVERSED Dynein heavy chain 6, axonemal	0	1.06242		1.19164
> 10	1697	0.19	0.22	2.27177	0	0	O43497	CAC1G_HUMAN	Voltage-dependent T-type calcium channel subunit alpha-1G	0
> 10	1698	0.19	0.21	2.4594	0	0	O75443	TECTA_HUMAN	Alpha-tectorin	0
> 10	1699	0.19	0.21	0.692042	0	0	O75747	P3C2G_HUMAN	Phosphatidylinositol 4-phosphate 3-kinase C2 domain-containing subunit gamma	0
> 10	1700	0.19	0.2	3.11419	0	0			REVERSED Centrosomal protein KIAA1731	0
> 10	1701	0.19	0.2	6.06695	0	0			REVERSED Angiomotin-like protein 1	0
> 10	1702	0.19	0.2	2.74443	0	0			REVERSED Protein very KIND	0
> 10	1703	0.19	0.2	3.8817	0	0			REVERSED Solute carrier family 22 member 10	0
> 10	1704	0.19	0.19	8.19262	0	0			REVERSED Eukaryotic translation initiation factor 4 gamma 1	0
> 10	1705	0.19	0.19	8.17544	0	0			REVERSED Hornerin	0	1.68406		1.54931
> 10	1706	0.19	0.19	4.12462	0	0	Q5VUA4	ZN318_HUMAN	Zinc finger protein 318	0
> 10	1707	0.19	0.19	3.89239	0	0			REVERSED Uncharacterized protein C12orf35	0
> 10	1708	0.19	0.19	7.55556	0	0			REVERSED Cytoplasmic tyrosine-protein kinase BMX	0
> 10	1709	0.19	0.19	8.79121	0	0			REVERSED 1-acyl-sn-glycerol-3-phosphate acyltransferase epsilon	0
> 10	1710	0.19	0.19	5.47445	0	0			REVERSED Eukaryotic translation initiation factor 3 subunit D	0
> 10	1711	0.19	0.19	17.5862	0	0	Q6ZTW0	TPGS1_HUMAN	Tubulin polyglutamylase complex subunit 1	0
> 10	1712	0.19	0.19	14.6875	0	0	Q13155	AIMP2_HUMAN	Aminoacyl tRNA synthase complex-interacting multifunctional protein 2	0	1.28983		1.21507
> 10	1713	0.19	0.19	7.69231	0	0	P35914	HMGCL_HUMAN	Hydroxymethylglutaryl-CoA lyase, mitochondrial	0
> 10	1714	0.19	0.19	4.69613	0	0			REVERSED Sterile alpha and TIR motif-containing protein 1	0	1.08009		0.702036
> 10	1715	0.19	0.19	6.48536	0	0			REVERSED Protein FAM83E	0
> 10	1716	0.19	0.19	3.16239	0	0			REVERSED Thrombospondin-1	0	1.23284		1.10329
> 10	1717	0.19	0.19	1.00402	0	0	Q86X10	RLGPB_HUMAN	Ral GTPase-activating protein subunit beta	0
> 10	1718	0.19	0.19	1.38298	0	0			REVERSED DNA repair protein complementing XP-C cells	0
> 10	1719	0.19	0.19	2.91595	0	0			REVERSED SHC-transforming protein 1	0
> 10	1720	0.19	0.19	3.06513	0	0			REVERSED Src-like-adapter 2	0
> 10	1721	0.19	0.19	2.45902	0	0			REVERSED Transmembrane protein 25	0
> 10	1722	0.19	0.19	3.39321	0	0			REVERSED Armadillo repeat-containing protein 6	0
> 10	1723	0.18	0.42	5.28101	0	0	P78527	PRKDC_HUMAN	DNA-dependent protein kinase catalytic subunit	0
> 10	1724	0.18	0.36	3.73832	0	0			REVERSED Envoplakin	0
> 10	1725	0.18	0.29	3.54124	0	0	Q12955	ANK3_HUMAN	Ankyrin-3	0	0.996298		0.624877
> 10	1726	0.18	0.21	3.47014	0	0	Q9P2D1	CHD7_HUMAN	Chromodomain-helicase-DNA-binding protein 7	0	1.43455		1.3863
> 10	1727	0.18	0.21	3.80205	0	0	Q9UPZ6	THS7A_HUMAN	Thrombospondin type-1 domain-containing protein 7A	0	0.450574	0.0383236	0.318598	0.0311991
> 10	1728	0.18	0.2	1.98413	0	0			REVERSED 1-phosphatidylinositol 4,5-bisphosphate phosphodiesterase delta-1	0
> 10	1729	0.18	0.19	5.89417	0	0			REVERSED DNA excision repair protein ERCC-6	0	1.55267	0.436599	1.39437	0.68577
> 10	1730	0.18	0.18	10.2397	0	0			REVERSED Pleckstrin homology-like domain family B member 1	0
> 10	1731	0.18	0.18	5.00506	0	0	Q14966	ZN638_HUMAN	Zinc finger protein 638	0
> 10	1732	0.18	0.18	7.4477	0	0	Q8NAP3	ZBT38_HUMAN	Zinc finger and BTB domain-containing protein 38	0
> 10	1733	0.18	0.18	10.327	0	0			REVERSED Transmembrane protease serine 13	0
> 10	1734	0.18	0.18	5.32688	0	0	Q16665	HIF1A_HUMAN	Hypoxia-inducible factor 1-alpha	0
> 10	1735	0.18	0.18	7.35849	0	0			REVERSED Estrogen receptor beta	0
> 10	1736	0.18	0.18	3.82244	0	0	A8K0R7	ZN839_HUMAN	Zinc finger protein 839	0
> 10	1737	0.18	0.18	11.6667	0	0			REVERSED EF-hand domain-containing protein D2	0
> 10	1738	0.18	0.18	2.01342	0	0			REVERSED Probable phospholipid-transporting ATPase IM	0
> 10	1739	0.18	0.18	5.03049	0	0			REVERSED Coiled-coil domain-containing protein 27	0	1.16239		1.01418
> 10	1740	0.18	0.18	6.9869	0	0	Q9P126	CLC1B_HUMAN	C-type lectin domain family 1 member B	0
> 10	1741	0.18	0.18	1.81635	0	0	Q8ND04	SMG8_HUMAN	Protein SMG8	0
> 10	1742	0.18	0.18	4.03397	0	0	Q8N684	CPSF7_HUMAN	Cleavage and polyadenylation specificity factor subunit 7	0	0.71914		0.893863
> 10	1743	0.18	0.18	5.43478	0	0	Q6ICL3	CV025_HUMAN	Uncharacterized protein C22orf25	0	0.733898		0.583915
> 10	1744	0.18	0.18	4.10367	0	0	A6NDQ2	TRIX3_HUMAN	Tripartite motif-containing protein ENSP00000309378	0
> 10	1745	0.18	0.18	3.3543	0	0			REVERSED ETS translocation variant 1	0
> 10	1746	0.18	0.18	2.06422	0	0	Q8TAE7	KCNG3_HUMAN	Potassium voltage-gated channel subfamily G member 3	0
> 10	1747	0.17	2.17	5.16432	1.64319	1.64319	Q6P3S1	DEN1B_HUMAN	DENN domain-containing protein 1B	2
> 10	1748	0.17	1.8	6.38489	0.419664	0	O95613	PCNT_HUMAN	Pericentrin	0	1.44737		1.23641
> 10	1749	0.17	0.9	2.79617	0.404709	0	P15822	ZEP1_HUMAN	Zinc finger protein 40	0
> 10	1750	0.17	0.68	4.45091	0	0			REVERSED Dynein heavy chain 10, axonemal	0
> 10	1751	0.17	0.47	4.55882	0	0			REVERSED Dihydroxyacetone phosphate acyltransferase	0
> 10	1752	0.17	0.39	4.7259	0	0	Q15911	ZFHX3_HUMAN	Zinc finger homeobox protein 3	0	1.49014		1.4896
> 10	1753	0.17	0.39	1.89798	0	0			REVERSED Phosphatidylinositol 4-phosphate 3-kinase C2 domain-containing subunit alpha	0
> 10	1754	0.17	0.34	3.24374	0	0			REVERSED Uncharacterized protein KIAA0240	0
> 10	1755	0.17	0.32	4.19486	0	0	Q9BQS8	FYCO1_HUMAN	FYVE and coiled-coil domain-containing protein 1	0	70.2474		48.1089
> 10	1756	0.17	0.31	9.2	0	0			REVERSED Centrosomal protein of 57 kDa	0
> 10	1757	0.17	0.28	7.95887	0	0			REVERSED Microtubule-associated serine/threonine-protein kinase 4	0	1.03687	0.932287	1.06628	0.808284
> 10	1758	0.17	0.28	6.23354	0	0	Q08999	RBL2_HUMAN	Retinoblastoma-like protein 2	0	1.16645		0.819506
> 10	1759	0.17	0.25	2.84912	0	0	P46100	ATRX_HUMAN	Transcriptional regulator ATRX	0
> 10	1760	0.17	0.24	3.91121	0	0	Q9Y5W7	SNX14_HUMAN	Sorting nexin-14	0
> 10	1761	0.17	0.23	2.03032	0	0			REVERSED Microtubule-actin cross-linking factor 1, isoforms 1/2/3/5	0
> 10	1762	0.17	0.22	3.31244	0	0			REVERSED HERV-K_6q14.1 provirus ancestral Gag-Pol polyprotein	0
> 10	1763	0.17	0.22	1.20413	0	0			REVERSED Complement C4-B	0
> 10	1763	0	0.22	1.20413	0	0			REVERSED Complement C4-A	0
> 10	1764	0.17	0.21	4.41624	0	0	P24928	RPB1_HUMAN	DNA-directed RNA polymerase II subunit RPB1	0
> 10	1765	0.17	0.21	5.31561	0	0			REVERSED Exportin-5	0
> 10	1766	0.17	0.2	5.46697	0	0			REVERSED Periplakin	0
> 10	1767	0.17	0.18	9.44386	0	0			REVERSED Scaffold attachment factor B2	0
> 10	1768	0.17	0.18	3.22581	0	0			REVERSED ATP-binding cassette sub-family A member 8	0
> 10	1769	0.17	0.18	3.7037	0	0	O43353	RIPK2_HUMAN	Receptor-interacting serine/threonine-protein kinase 2	0	1.25426		1.09751
> 10	1770	0.17	0.17	6.85976	0	0	Q9H7N4	SFR19_HUMAN	Splicing factor, arginine/serine-rich 19	0
> 10	1771	0.17	0.17	1.9981	0	0	Q8WXG9	GPR98_HUMAN	G-protein coupled receptor 98	0	1.19249		1.29407
> 10	1772	0.17	0.17	7.19274	0	0	Q14191	WRN_HUMAN	Werner syndrome ATP-dependent helicase	0
> 10	1773	0.17	0.17	22.8464	0	0			REVERSED Serine/threonine-protein kinase 35	0
> 10	1774	0.17	0.17	4.21418	0	0			REVERSED Rootletin	0
> 10	1775	0.17	0.17	7.71456	0	0			REVERSED Huntingtin-interacting protein 1	0
> 10	1776	0.17	0.17	19.4872	0	0			REVERSED RNA binding motif protein, X-linked-like-1	0
> 10	1777	0.17	0.17	5.48872	0	0	Q9HCH0	NCK5L_HUMAN	Nck-associated protein 5-like	0
> 10	1778	0.17	0.17	7.82609	0	0	Q8TF01	PNISR_HUMAN	Arginine/serine-rich protein PNISR	0
> 10	1779	0.17	0.17	3.59029	0	0			REVERSED Plexin-A4	0
> 10	1780	0.17	0.17	7.76567	0	0			REVERSED Protein FAM111B	0
> 10	1781	0.17	0.17	6.92042	0	0	Q7Z7A4	PXK_HUMAN	PX domain-containing protein kinase-like protein	0
> 10	1782	0.17	0.17	5.00491	0	0	Q6P9B9	INT5_HUMAN	Integrator complex subunit 5	0
> 10	1783	0.17	0.17	4.30108	0	0	O75382	TRIM3_HUMAN	Tripartite motif-containing protein 3	0
> 10	1784	0.17	0.17	2.08696	0	0			REVERSED Voltage-dependent calcium channel subunit alpha-2/delta-2	0
> 10	1785	0.17	0.17	4.4905	0	0			REVERSED Small conductance calcium-activated potassium channel protein 2	0
> 10	1786	0.17	0.17	2.20674	0	0			REVERSED Protein argonaute-4	0
> 10	1787	0.17	0.17	10.7955	0	0			REVERSED Agmatinase, mitochondrial	0
> 10	1788	0.17	0.17	1.37795	0	0	Q9BYG8	GSDMC_HUMAN	Gasdermin-C	0
> 10	1789	0.17	0.17	3.27869	0	0	Q4KMG9	CL059_HUMAN	Uncharacterized protein C12orf59	0
> 10	1790	0.17	0.17	3.42466	0	0	A6NIK2	LR10B_HUMAN	Leucine-rich repeat-containing protein 10B	0	0.927968		1.07967
> 10	1791	0.17	0.17	12.8571	0	0	A6NFH5	FBP12_HUMAN	Fatty acid-binding protein 12	0
> 10	1792	0.17	0.17	1.81543	0	0			REVERSED Junctophilin-1	0
> 10	1793	0.17	0.17	1.50502	0	0			REVERSED DNA polymerase alpha subunit B	0
> 10	1794	0.16	2.25	2.82752	1.22526	1.22526	P16066	ANPRA_HUMAN	Atrial natriuretic peptide receptor 1	1
> 10	1795	0.16	0.54	5.26316	0.303644	0			REVERSED Myosin-10	0
> 10	1796	0.16	0.52	1.85147	0.102859	0			REVERSED Probable E3 ubiquitin-protein ligase HERC1	0	1.59803		1.41922
> 10	1797	0.16	0.41	4.11449	1.25224	0	Q969Y0	NXPE3_HUMAN	NXPE family member 3	0
> 10	1798	0.16	0.4	3.50056	0	0	Q9UFH2	DYH17_HUMAN	Dynein heavy chain 17, axonemal	0
> 10	1799	0.16	0.34	5.79216	0	0	A4D0S4	LAMB4_HUMAN	Laminin subunit beta-4	0
> 10	1800	0.16	0.26	2.77353	0	0	Q9NZJ4	SACS_HUMAN	Sacsin	0	0
> 10	1801	0.16	0.21	3.86925	0	0			REVERSED Probable phospholipid-transporting ATPase VA	0
> 10	1802	0.16	0.19	5.79421	0	0	Q7L7X3	TAOK1_HUMAN	Serine/threonine-protein kinase TAO1	0
> 10	1803	0.16	0.18	2.20723	0	0	Q86VI3	IQGA3_HUMAN	Ras GTPase-activating-like protein IQGAP3	0
> 10	1804	0.16	0.17	5.4203	0	0			REVERSED Mediator of RNA polymerase II transcription subunit 12	0	2.0592		2.61978
> 10	1805	0.16	0.16	6.85279	0	0			REVERSED Spectrin beta chain, non-erythrocytic 1	0
> 10	1806	0.16	0.16	6.28931	0	0	Q01804	OTUD4_HUMAN	OTU domain-containing protein 4	0
> 10	1807	0.16	0.16	4.38596	0	0			REVERSED Autophagy-related protein 2 homolog A	0
> 10	1808	0.16	0.16	4.87072	0	0			REVERSED Cortactin-binding protein 2	0
> 10	1809	0.16	0.16	7.37279	0	0			REVERSED Iron-responsive element-binding protein 2	0
> 10	1810	0.16	0.16	5.80808	0	0	P23921	RIR1_HUMAN	Ribonucleoside-diphosphate reductase large subunit	0	0.827034		1.03982
> 10	1811	0.16	0.16	4.04412	0	0			REVERSED Protein kinase C-binding protein NELL2	0
> 10	1812	0.16	0.16	3.517	0	0	O75969	AKAP3_HUMAN	A-kinase anchor protein 3	0
> 10	1813	0.16	0.16	5.26316	0	0			REVERSED Disintegrin and metalloproteinase domain-containing protein 21	0
> 10	1814	0.16	0.16	2.12336	0	0	Q9H7M6	ZSWM4_HUMAN	Zinc finger SWIM domain-containing protein 4	0
> 10	1815	0.16	0.16	3.90244	0	0	O15240	VGF_HUMAN	Neurosecretory protein VGF	0
> 10	1816	0.16	0.16	3.17757	0	0			REVERSED T-complex protein 1 subunit beta	0
> 10	1817	0.16	0.16	1.23457	0	0	Q5T9A4	ATD3B_HUMAN	ATPase family AAA domain-containing protein 3B	0
> 10	1818	0.16	0.16	13.5135	0	0			REVERSED Mitochondrial import receptor subunit TOM6 homolog	0
> 10	1819	0.16	0.16	8.62069	0	0			REVERSED 6.8 kDa mitochondrial proteolipid	0
> 10	1820	0.16	0.16	2.38095	0	0			REVERSED Nucleophosmin	0
> 10	1821	0.15	6.65	36.1789	15.0407	10.1626	Q04917	1433F_HUMAN	14-3-3 protein eta	6
> 10	1822	0.15	2.15	7.9918	1.43443	1.43443	P24347	MMP11_HUMAN	Stromelysin-3	1
> 10	1823	0.15	2.15	3.125	1.875	1.875	P10619	PPGB_HUMAN	Lysosomal protective protein	1
> 10	1824	0.15	0.6	2.96524	0.255624	0			REVERSED Sodium channel protein type 10 subunit alpha	0
> 10	1825	0.15	0.54	6.27706	0.270563	0			REVERSED Unconventional myosin-Vb	0
> 10	1826	0.15	0.54	9.31953	0.739645	0	Q05655	KPCD_HUMAN	Protein kinase C delta type	0
> 10	1827	0.15	0.22	7.26895	0	0	Q15020	SART3_HUMAN	Squamous cell carcinoma antigen recognized by T-cells 3	0
> 10	1828	0.15	0.21	6.38298	0	0			REVERSED Deoxyribonuclease-1	0
> 10	1829	0.15	0.19	4.37956	0	0	Q5TAX3	TUT4_HUMAN	Terminal uridylyltransferase 4	0	1.72331		1.15247
> 10	1830	0.15	0.18	6.39481	0	0	Q6ZRK6	CCD73_HUMAN	Coiled-coil domain-containing protein 73	0	1.64826		1.66006
> 10	1831	0.15	0.17	4.26173	0	0			REVERSED Cytoplasmic dynein 1 heavy chain 1	0
> 10	1832	0.15	0.17	5.66929	0	0	Q08211	DHX9_HUMAN	ATP-dependent RNA helicase A	0
> 10	1833	0.15	0.16	3.49854	0	0			REVERSED Acyl-CoA synthetase short-chain family member 3, mitochondrial	0
[truncated: 995 more rows]

## Sheet: 2) Proteins below 1% FDR
FDR(%)	N	Unused	Total	%Cov	%Cov(50)	%Cov(95)	Accession #	Accession Name	Name	Peptides(95%)	115:114	PVal 115:114	117:116	PVal 117:116																Biological Processes	Molecular Function	PANTHER ID
< 1	1	340.58	340.58	68.7343	62.6153	61.8189	P02751	FINC_HUMAN	Fibronectin	355	0.814179	0.0154929	0.854293	0.0631969
< 1	2	290.32	290.32	82.0657	76.4319	74.1784	P00450	CERU_HUMAN	Ceruloplasmin	333	0.804796	0.102395	0.836985	0.181903
< 1	3	244.79	244.79	86.2869	81.8565	78.0591	P02774	VTDB_HUMAN	Vitamin D-binding protein	336	0.817405	0.0482459	0.871084	0.13377
< 1	4	215.94	215.95	38.6807	27.2189	25.0274	P04114	APOB_HUMAN	Apolipoprotein B-100	112	0.966398	0.831311	0.945577	0.742182
< 1	5	207.45	207.45	60.6651	53.555	53.1537	P0C0L5	CO4B_HUMAN	Complement C4-B	162	0
< 1	6	191.69	191.69	62.9585	53.4576	50.451	P01024	CO3_HUMAN	Complement C3	114	1.10922	0.477729	1.08559	0.621911
< 1	7	190.89	190.89	84.632	83.1169	77.4892	P02790	HEMO_HUMAN	Hemopexin	265	0.901068	0.42867	0.943345	0.670751
< 1	8	175.57	175.57	76.3661	50.6148	49.2486	P02452	CO1A1_HUMAN	Collagen alpha-1(I) chain	121	0.675777	0.0221584	0.683684	0.0426957
< 1	9	172.44	174.6	84.1142	62.0059	59.4436	P08123	CO1A2_HUMAN	Collagen alpha-2(I) chain	111	1.01637	0.917727	0.997079	0.986674
< 1	10	169.01	169.01	74.8172	65.394	62.7132	P08603	CFAH_HUMAN	Complement factor H	152	1.10196	0.442137	1.11418	0.309638
< 1	11	161.55	161.59	79.7531	68.7654	63.4568	P00747	PLMN_HUMAN	Plasminogen	151	1.0498	0.698335	1.02271	0.856248
< 1	12	151.68	153.68	74.0791	57.2988	53.4789	P02461	CO3A1_HUMAN	Collagen alpha-1(III) chain	109	0.746253	0.219706	0.760754	0.302659
< 1	13	142.68	142.68	60.97	52.8868	50.9238	P02671	FIBA_HUMAN	Fibrinogen alpha chain	106	0.838685	0.294958	0.795251	0.175054
< 1	14	138.93	138.93	63.8743	59.6859	58.7696	P00751	CFAB_HUMAN	Complement factor B	131	1.08809	0.583326	1.09885	0.528555
< 1	15	118.23	118.23	95.2381	91.8367	91.8367	P68871	HBB_HUMAN	Hemoglobin subunit beta	262	0.927529	0.463283	0.871341	0.164146
< 1	16	113.54	113.54	26.2582	12.461	12.0097	Q9HC84	MUC5B_HUMAN	Mucin-5B	77	1.3688	0.00727986	1.47066	0.00150575
< 1	17	111.53	111.53	76.0218	70.2997	68.6648	P02765	FETUA_HUMAN	Alpha-2-HS-glycoprotein	157	0.853398	0.267242	0.926447	0.621304
< 1	18	108.44	108.44	66.778	63.9399	61.1018	P43652	AFAM_HUMAN	Afamin	115	0.92688	0.597075	0.918875	0.570782
< 1	19	104.76	105.28	60.4859	55.6266	52.8133	P06396	GELS_HUMAN	Gelsolin	84	0.974062	0.895913	0.974526	0.911576
< 1	20	104.6	104.6	82.3944	82.3944	80.9859	P69905	HBA_HUMAN	Hemoglobin subunit alpha	199	1.30575	0.00590409	1.22761	0.0206182
< 1	21	99.8	99.8	95.2663	93.4911	93.4911	Q9UBC9	SPRR3_HUMAN	Small proline-rich protein 3	85	0.831394	0.496425	0.771063	0.270655
< 1	22	97.45	97.45	71.5517	66.8103	66.5948	P01008	ANT3_HUMAN	Antithrombin-III	102	0.832261	0.317245	0.825992	0.262467
< 1	23	96.46	96.46	57.6087	44.5652	43.6335	P01042	KNG1_HUMAN	Kininogen-1	136	1.07103	0.662614	1.09965	0.539809
< 1	24	95.06	95.06	71.875	68.75	67.3295	P02760	AMBP_HUMAN	Protein AMBP	140	0.906692	0.472761	0.914508	0.387859
< 1	25	94.99	94.98	25.4839	14.4842	12.8672	P98160	PGBM_HUMAN	Basement membrane-specific heparan sulfate proteoglycan core protein	66	0.975309	0.808063	0.989783	0.926721
< 1	26	91.89	91.89	59.2473	46.9892	45.2688	Q14624	ITIH4_HUMAN	Inter-alpha-trypsin inhibitor heavy chain H4	79	0.88512	0.451791	0.952936	0.751242
< 1	27	90.07	90.07	68.1672	59.6463	58.6817	P00734	THRB_HUMAN	Prothrombin	80	0.943142	0.61782	0.965763	0.798944
< 1	28	84.22	84.22	79.5367	74.5174	74.5174	P08833	IBP1_HUMAN	Insulin-like growth factor-binding protein 1	143	0.906995	0.323092	0.936836	0.423978
< 1	29	82.27	82.27	65.6338	58.7324	56.338	P02788	TRFL_HUMAN	Lactotransferrin	62	0.777385	0.0589801	0.765609	0.0833404
< 1	30	78.67	78.67	81.3131	73.2323	70.9596	P06727	APOA4_HUMAN	Apolipoprotein A-IV	73	0.924362	0.606001	0.861988	0.39621
< 1	31	77.86	77.86	40.4858	30.3644	29.9595	P20742	PZP_HUMAN	Pregnancy zone protein	48	0.713672	0.0730925	0.74424	0.106837
< 1	32	74.88	74.94	62.4114	60.7565	56.5012	P01011	AACT_HUMAN	Alpha-1-antichymotrypsin	78	0.753269	0.325746	0.838216	0.566689
< 1	33	74.78	74.78	66.087	60.5797	56.5217	P02749	APOH_HUMAN	Beta-2-glycoprotein 1	81	1.03861	0.855502	0.990183	0.960651
< 1	34	74.56	74.56	61.2121	54.7475	54.7475	P04217	A1BG_HUMAN	Alpha-1B-glycoprotein	83	0.843395	0.18231	0.911416	0.518336
< 1	35	73.96	73.96	77.3931	69.2464	67.8208	P02675	FIBB_HUMAN	Fibrinogen beta chain	63	0.577242	0.0484437	0.54492	0.0232862
< 1	36	73.76	73.76	30.3746	13.881	11.8665	P12111	CO6A3_HUMAN	Collagen alpha-3(VI) chain	43	1.03415	0.886112	0.988701	0.962595
< 1	37	73.59	73.59	75.4667	73.0667	73.0667	P60709	ACTB_HUMAN	Actin, cytoplasmic 1	91	1.4967	1.49393e-07	1.37455	2.87088e-05
< 1	38	72.54	72.54	53.1381	45.3975	41.4226	P04004	VTNC_HUMAN	Vitronectin	80	1.10864	0.540252	1.10591	0.56475
< 1	39	70.09	70.09	22.2017	13.9685	13.691	Q9Y6R7	FCGBP_HUMAN	IgGFc-binding protein	37	1.12085	0.268093	1.23472	0.0904832
< 1	40	66.82	66.82	36.5751	32.3467	32.1353	P19823	ITIH2_HUMAN	Inter-alpha-trypsin inhibitor heavy chain H2	63	1.13018	0.361944	1.15941	0.297669
< 1	41	65.14	65.14	57.4614	47.5129	45.7976	P05156	CFAI_HUMAN	Complement factor I	51	0.917971	0.638193	0.960769	0.846109
< 1	42	64.32	64.32	44.5489	31.8609	30.9211	Q9NQ38	ISK5_HUMAN	Serine protease inhibitor Kazal-type 5	35	1.21216	0.313626	1.23634	0.30112
< 1	43	63.97	63.97	68.8995	62.5199	61.244	P13796	PLSL_HUMAN	Plastin-2	43	1.02813	0.882199	0.951876	0.795406
< 1	44	63.82	63.82	42.1368	27.6923	27.1795	P07996	TSP1_HUMAN	Thrombospondin-1	38	0.948142	0.757729	0.933153	0.692683
< 1	45	63.55	63.61	57.3298	47.5131	44.1099	P01833	PIGR_HUMAN	Polymeric immunoglobulin receptor	56	0.978386	0.917637	0.946289	0.819404
< 1	46	61.81	61.81	51.2411	39.539	39.539	P02538	K2C6A_HUMAN	Keratin, type II cytoskeletal 6A	45	1.54514	0.0406071	1.51857	0.742664
< 1	47	60.45	60.48	50.8233	38.8584	38.09	P19827	ITIH1_HUMAN	Inter-alpha-trypsin inhibitor heavy chain H1	46	1.07892	0.812778	0.961002	0.872417
< 1	48	59.31	59.31	53.8462	48.3005	43.6494	P02748	CO9_HUMAN	Complement component C9	42	0.850169	0.509655	0.790681	0.377893
< 1	49	58.9	58.9	63.5371	56.7686	55.4585	P13646	K1C13_HUMAN	Keratin, type I cytoskeletal 13	43	1.87185	0.02267	1.85446	0.0546778
< 1	50	58.68	59.73	61.3032	42.1543	39.2287	P06681	CO2_HUMAN	Complement C2	33	0.98596	0.952439	0.983714	0.947519
< 1	51	58.37	58.36	47.2165	43.7113	41.0309	P01019	ANGT_HUMAN	Angiotensinogen	55	0.761606	0.468264	0.743396	0.325454
< 1	52	57.74	57.74	54.4843	39.3498	35.2018	P12814	ACTN1_HUMAN	Alpha-actinin-1	32	1.00988	0.969283	1.08345	0.734513
< 1	53	57.31	57.51	61.8717	44.714	41.4211	P26038	MOES_HUMAN	Moesin	30	1.58817	0.197993	1.43722	0.328533
< 1	54	56.56	56.69	55.9172	54.4379	51.1834	P51884	LUM_HUMAN	Lumican	88	0.976519	0.777695	0.986545	0.850444
< 1	55	56.32	56.32	31.4649	21.5994	20.7025	P17948	VGFR1_HUMAN	Vascular endothelial growth factor receptor 1	32	0.996458	0.991085	0.939073	0.861143
< 1	56	55.65	55.65	35.2248	29.4433	28.4797	P13671	CO6_HUMAN	Complement component C6	32	0.988493	0.967971	0.947269	0.840475
< 1	57	55.14	55.14	51.3821	41.7886	39.5122	P00748	FA12_HUMAN	Coagulation factor XII	32	1.0602	0.688551	1.1233	0.423308
< 1	58	54.96	55.36	64.8325	59.8086	58.3732	P01009	A1AT_HUMAN	Alpha-1-antitrypsin	38	1.00721	0.97942	0.987255	0.962904
< 1	59	52.21	52.45	24.9656	18.9133	18.3631	A8K2U0	A2ML1_HUMAN	Alpha-2-macroglobulin-like protein 1	27	0.879909	0.623926	0.952268	0.844392
< 1	60	51.96	51.96	39.8576	37.2479	37.2479	P10643	CO7_HUMAN	Complement component C7	34	0.80385	0.198174	0.768993	0.145796
< 1	61	51.54	51.54	26.7448	18.6488	16.7504	Q9BXP8	PAPP2_HUMAN	Pappalysin-2	27	0.98647	0.934509	0.982165	0.932469
< 1	62	51.5	51.5	70.9677	65.4378	60.1382	P06733	ENOA_HUMAN	Alpha-enolase	30	1.48528	0.220689	1.36837	0.401338
< 1	63	50.1	50.1	75.6923	63.6923	57.5385	P18065	IBP2_HUMAN	Insulin-like growth factor-binding protein 2	37	0.985574	0.895319	0.932715	0.583187
< 1	64	48.27	48.27	62.2222	56.4103	56.4103	P07476	INVO_HUMAN	Involucrin	33	0.958002	0.838763	1.01367	0.945213
< 1	65	48.1	48.1	44.474	35.4194	35.4194	P19801	ABP1_HUMAN	Amiloride-sensitive amine oxidase [copper-containing]	34	1.22291	0.241359	1.31085	0.108066
< 1	66	48	48	60.3416	49.5256	49.5256	P04040	CATA_HUMAN	Catalase	26	1.12346	0.720087	1.17884	0.559129
< 1	67	47.52	47.52	48.2059	45.7098	45.7098	P08107	HSP71_HUMAN	Heat shock 70 kDa protein 1A/1B	25	1.17268	0.756448	1.04391	0.930585
< 1	68	46.66	46.81	23.6874	16.4678	13.7231	P01031	CO5_HUMAN	Complement C5	23	1.87319	0.0706675	1.62575	0.315541
< 1	69	46.64	46.64	49.7987	33.8255	26.9799	P05164	PERM_HUMAN	Myeloperoxidase	31	1.21532	0.256854	1.23148	0.221776
< 1	70	44.81	45.05	55.3648	43.9914	43.9914	P08670	VIME_HUMAN	Vimentin	29	1.5319	0.200087	1.44654	0.341171
< 1	71	44.78	54.64	20.994	13.8569	12.664	P98088	MUC5A_HUMAN	Mucin-5AC (Fragments)	27	1.09722	0.438704	1.12181	0.322834
< 1	72	44.4	46.71	37.9656	32.9513	31.6619	P02787	TRFE_HUMAN	Serotransferrin	23	1.82405	0.076743	1.78569	0.101881
< 1	73	44.36	44.36	67.433	67.433	67.433	P00915	CAH1_HUMAN	Carbonic anhydrase 1	51	0.5844	0.0495728	0.647454	0.048188
< 1	74	44.31	44.31	44.0428	36.6801	35.4752	O00391	QSOX1_HUMAN	Sulfhydryl oxidase 1	30	0.968124	0.914843	0.966758	0.911384
< 1	75	44.15	44.38	39.5112	37.4745	37.4745	P08697	A2AP_HUMAN	Alpha-2-antiplasmin	40	0.955277	0.907427	0.969804	0.935572
< 1	76	44.08	44.08	47.9475	43.6782	42.8571	P02771	FETA_HUMAN	Alpha-fetoprotein	26	0.96861	0.858092	1.02104	0.903792
< 1	77	43.86	43.86	27.3517	11.7869	11.7869	P21333	FLNA_HUMAN	Filamin-A	23	1.01666	0.928573	0.992012	0.962772
< 1	78	43.26	43.26	54.8148	43.1481	39.8148	Q16610	ECM1_HUMAN	Extracellular matrix protein 1	25	1.05026	0.831224	0.983772	0.93662
< 1	79	43.21	43.21	94.898	94.898	94.898	P04080	CYTB_HUMAN	Cystatin-B	42	0.975953	0.933616	1.01992	0.953409
< 1	80	43.16	43.16	54.067	51.9139	44.2584	P36955	PEDF_HUMAN	Pigment epithelium-derived factor	36	1.00664	0.978031	1.01604	0.94811
< 1	81	42.88	42.91	64.011	56.5934	54.9451	P04075	ALDOA_HUMAN	Fructose-bisphosphate aldolase A	29	1.17681	0.664538	1.07404	0.834625
< 1	82	42.64	42.64	30.3531	14.3508	12.8702	O60437	PEPL_HUMAN	Periplakin	20	0.828113	0.337529	0.85085	0.389478
< 1	83	42.62	42.62	64.7651	59.396	59.396	P25311	ZA2G_HUMAN	Zinc-alpha-2-glycoprotein	31	1.01681	0.969451	0.951865	0.909175
< 1	84	41.96	41.96	63.5492	49.4005	47.7218	P00558	PGK1_HUMAN	Phosphoglycerate kinase 1	27	1.07445	0.829337	1.09054	0.787199
< 1	85	41.88	41.88	65.0334	47.6615	40.0891	P10909	CLUS_HUMAN	Clusterin	42	1.02449	0.917158	1.00297	0.991739
< 1	86	41.39	41.39	78.1818	72.7273	66.3636	P81605	DCD_HUMAN	Dermcidin	30	0.615121	0.364472	0.512824	0.173434
< 1	87	40.96	40.96	58.6667	42.2857	40.7619	P04196	HRG_HUMAN	Histidine-rich glycoprotein	38	0.949639	0.710932	0.851687	0.213854
< 1	88	40.52	40.52	46.2121	34.8485	33.6364	P08253	MMP2_HUMAN	72 kDa type IV collagenase	21	0.832569	0.65308	0.825545	0.689809
< 1	89	40.49	40.49	75.6014	62.543	58.4192	P17936	IBP3_HUMAN	Insulin-like growth factor-binding protein 3	31	0.868505	0.47512	0.903083	0.630907
< 1	90	40.29	46.42	50	38.015	33.3333	P19013	K2C4_HUMAN	Keratin, type II cytoskeletal 4	25	1.52094	0.451018	1.52351	0.542686
< 1	91	39.68	39.69	84.8485	75.7576	75.2525	P80188	NGAL_HUMAN	Neutrophil gelatinase-associated lipocalin	43	1.07099	0.812504	1.13352	0.624808
< 1	92	39.66	39.66	52.6167	34.7949	34.7949	P14780	MMP9_HUMAN	Matrix metalloproteinase-9	25	1.13008	0.534799	1.01616	0.936527
< 1	93	39.47	39.47	63.4343	54.7475	52.3232	Q9UBG3	CRNN_HUMAN	Cornulin	25	0.974834	0.904619	0.838229	0.396153
< 1	94	39.47	39.47	79.602	79.602	79.602	P02753	RET4_HUMAN	Retinol-binding protein 4	53	1.09097	0.642579	1.17177	0.536936
< 1	95	39.1	39.39	32.8407	32.0197	31.0345	P02768	ALBU_HUMAN	Serum albumin	21	1.72707	0.00851444	1.75446	0.0116869
< 1	96	38.84	39.36	57.6923	49.2308	49.2308	P29508	SPB3_HUMAN	Serpin B3	25	1.10294	0.66038	1.14022	0.59642
< 1	97	38.46	38.46	68.5393	67.0412	64.794	P02647	APOA1_HUMAN	Apolipoprotein A-I	22	0.996216	0.991429	0.946622	0.910452
< 1	98	38.09	38.09	40.1709	34.7009	33.5043	Q08380	LG3BP_HUMAN	Galectin-3-binding protein	23	1.25615	0.311528	1.33798	0.193614
< 1	99	38.09	38.09	57.6159	54.7461	52.3179	P02679	FIBG_HUMAN	Fibrinogen gamma chain	30	0.670603	0.120712	0.649333	0.100697
< 1	100	37.82	37.82	49.8998	40.0802	34.2685	P05546	HEP2_HUMAN	Heparin cofactor 2	21	0.83102	0.538208	0.894853	0.709143
< 1	101	37.8	37.8	43.6364	34.0496	33.2231	P35858	ALS_HUMAN	Insulin-like growth factor-binding protein complex acid labile subunit	22	0.831341	0.30806	0.866655	0.491832
< 1	102	37.44	37.44	24.0028	13.0861	12.0364	O75882	ATRN_HUMAN	Attractin	19	1.26548	0.464855	1.32603	0.439386
< 1	103	37.13	37.13	74.7368	64.7368	58.9474	P41222	PTGDS_HUMAN	Prostaglandin-H2 D-isomerase	38	1.09929	0.475624	1.08507	0.543323
< 1	104	36.81	36.81	43.7743	25.3891	23.1518	P12109	CO6A1_HUMAN	Collagen alpha-1(VI) chain	18	0.965465	0.881565	0.935796	0.784036
< 1	105	36.36	36.36	32.0057	28.3073	27.3115	P23142	FBLN1_HUMAN	Fibulin-1	23	1.27946	0.350079	1.20683	0.489649
< 1	106	36.19	36.19	47.2554	28.1623	28.1623	P11464	PSG1_HUMAN	Pregnancy-specific beta-1-glycoprotein 1	24	1.00769	0.799732	0.945692	0.882899
< 1	107	35.79	35.79	66.474	56.0694	54.6243	P04083	ANXA1_HUMAN	Annexin A1	18	1.19442	0.557633	1.21673	0.466221
< 1	108	35.63	35.63	64.4144	52.2523	52.2523	P13727	PRG2_HUMAN	Bone marrow proteoglycan	39	0.958195	0.654611	1.03019	0.769138
< 1	109	35.44	35.44	49.6957	40.1623	35.6998	Q12805	FBLN3_HUMAN	EGF-containing fibulin-like extracellular matrix protein 1	28	0.658393	0.0499079	0.705197	0.136226
< 1	110	35.41	35.41	67.4242	64.3939	64.3939	P03973	SLPI_HUMAN	Antileukoproteinase	28	2.11571	0.000266292	2.00831	0.000395776
< 1	111	34.9	34.9	47.4409	38.9764	37.4016	P07237	PDIA1_HUMAN	Protein disulfide-isomerase	18	1.23294	0.313748	1.22788	0.385004
< 1	112	34.8	34.8	63.4328	52.7363	51.2438	P04278	SHBG_HUMAN	Sex hormone-binding globulin	20	0.74357	0.493576	0.790363	0.645442
< 1	113	34.55	34.55	85.9259	85.9259	81.4815	Q01469	FABP5_HUMAN	Fatty acid-binding protein, epidermal	27	0.816998	0.70202	0.79946	0.65101
< 1	114	34.46	36.72	50.7645	38.3792	35.9327	P11021	GRP78_HUMAN	78 kDa glucose-regulated protein	19	1.0998	0.572453	1.14486	0.46013
< 1	115	34.38	34.38	72.3776	68.5315	66.4336	P60174	TPIS_HUMAN	Triosephosphate isomerase	27	1.47345	0.000629819	1.46634	0.0495814
< 1	116	34.34	34.34	47.3068	46.8384	45.4333	P29622	KAIN_HUMAN	Kallistatin	20	0.572233	0.144048	0.591177	0.218241
< 1	117	34.03	34.04	45.7792	44.1558	44.1558	Q12841	FSTL1_HUMAN	Follistatin-related protein 1	21	0.874031	0.653378	0.855523	0.613317
< 1	118	33.94	43.95	49.1594	17.5521	15.4001	P02458	CO2A1_HUMAN	Collagen alpha-1(II) chain	31	0.702978	0.373661	0.693774	0.218438
< 1	119	33.92	33.92	37.0213	26.2411	26.2411	P00736	C1R_HUMAN	Complement C1r subcomponent	17	1.25601	0.442755	1.29725	0.549023
< 1	120	33.79	33.79	78.1513	73.1092	68.0672	P61769	B2MG_HUMAN	Beta-2-microglobulin	39	0.960629	0.787221	1.20508	0.295386
< 1	121	33.09	33.09	64.4898	64.4898	62.449	P63104	1433Z_HUMAN	14-3-3 protein zeta/delta	23	0.945935	0.833309	0.951975	0.878972
< 1	122	33.04	33.04	29.1887	17.8131	16.0494	P18206	VINC_HUMAN	Vinculin	16	0.745054	0.140981	0.719516	0.109246
< 1	123	32.77	32.77	34.9927	26.94	25.0366	Q15582	BGH3_HUMAN	Transforming growth factor-beta-induced protein ig-h3	19	0.914226	0.704821	0.95185	0.864561
< 1	124	32.54	32.54	41.2383	13.0257	11.0397	P08572	CO4A2_HUMAN	Collagen alpha-2(IV) chain	16	0.955554	0.79114	0.927381	0.71088
< 1	125	32.32	32.42	42.9326	29.0621	28.2695	P49747	COMP_HUMAN	Cartilage oligomeric matrix protein	18	0.8673	0.669464	0.858642	0.675024
< 1	126	32.27	32.27	32.9053	29.053	27.7689	P29401	TKT_HUMAN	Transketolase	17	1.35138	0.489381	1.54263	0.218132
< 1	127	32.08	40.45	50.4644	35.7585	34.2105	P11142	HSP7C_HUMAN	Heat shock cognate 71 kDa protein	22	1.24075	0.756505	1.13807	0.827097
< 1	128	31.89	31.89	67.5	67.5	67.5	Q07654	TFF3_HUMAN	Trefoil factor 3	28	1.00697	0.986175	0.970356	0.941337
< 1	129	31.51	31.51	66.5615	50.7886	48.8959	P02649	APOE_HUMAN	Apolipoprotein E	16	1.29573	0.432962	1.32762	0.322919
< 1	130	31.44	31.44	21.441	11.7955	10.5752	Q14766	LTBP1_HUMAN	Latent-transforming growth factor beta-binding protein 1	19	0.929151	0.628185	1	1
< 1	131	31.44	31.44	93.8596	82.4561	80.7018	P06702	S10A9_HUMAN	Protein S100-A9	48	1.18511	0.209297	1.18328	0.302465
< 1	132	31.27	31.37	43.3193	27.8481	26.8636	P26927	HGFL_HUMAN	Hepatocyte growth factor-like protein	16	0.852555	0.272475	0.831927	0.269489
< 1	133	31.2	54	48.8474	34.2481	32.8211	O43707	ACTN4_HUMAN	Alpha-actinin-4	31	1.15079	0.752614	1.07448	0.885933
< 1	134	31.2	31.68	34.3973	11.7827	11.2564	Q09666	AHNK_HUMAN	Neuroblast differentiation-associated protein AHNAK	16	1.24398	0.172918	1.16148	0.353642
< 1	135	30.68	30.68	63.4409	63.4409	63.4409	P05109	S10A8_HUMAN	Protein S100-A8	37	1.17109	0.633726	1.05088	0.89049
< 1	136	30.46	30.46	71.1538	66.5385	64.2308	P00918	CAH2_HUMAN	Carbonic anhydrase 2	18	1.38752	0.150559	1.29523	0.173553
< 1	137	30.36	30.36	44.2105	35.5789	33.8947	Q01518	CAP1_HUMAN	Adenylyl cyclase-associated protein 1	16	1.17641	0.294055	1.14087	0.461388
< 1	138	30.09	30.09	49.1749	44.5545	44.5545	P09486	SPRC_HUMAN	SPARC	21	0.906815	0.761015	0.839346	0.615439
< 1	139	29.67	29.67	83.6364	78.7879	74.5455	P62937	PPIA_HUMAN	Peptidyl-prolyl cis-trans isomerase A	20	1.15129	0.823117	1.17321	0.794133
< 1	140	29.65	40.06	43.323	32.1429	30.9006	P04264	K2C1_HUMAN	Keratin, type II cytoskeletal 1	20	0.464164	0.00587601	4.12856	0.000589615
< 1	141	29.53	29.53	39.9306	32.9861	32.9861	Q96PD5	PGRP2_HUMAN	N-acetylmuramoyl-L-alanine amidase	22	0.990116	0.973764	0.906984	0.749468
< 1	142	29.18	31.25	42.3286	14.4723	10.4461	P20908	CO5A1_HUMAN	Collagen alpha-1(V) chain	15	0.894304	0.724617	0.924781	0.788687
< 1	143	29.1	29.1	21.8808	13.153	11.3092	Q13219	PAPP1_HUMAN	Pappalysin-1	15	1.1792	0.184088	1.10213	0.373927
< 1	144	28.89	28.99	28.5052	18.3082	16.686	Q13822	ENPP2_HUMAN	Ectonucleotide pyrophosphatase/phosphodiesterase family member 2	15	0.861371	0.786472	0.866944	0.812921
< 1	145	28.66	28.71	57.5281	40.2247	40	P50395	GDIB_HUMAN	Rab GDP dissociation inhibitor beta	16	0.699652	0.334855	0.675633	0.224993
< 1	146	28.15	28.15	37.9728	24.8109	23.9032	P05160	F13B_HUMAN	Coagulation factor XIII B chain	14	0.83408	0.594574	0.949857	0.875512
< 1	147	28.14	28.14	33.1593	32.8982	32.8982	P80370	DLK1_HUMAN	Protein delta homolog 1	19	0.729058	0.0705564	0.741509	0.0675407
< 1	148	28.12	28.12	43.5158	40.3458	40.3458	P02750	A2GL_HUMAN	Leucine-rich alpha-2-glycoprotein	20	1.20275	0.609988	1.12589	0.783089
< 1	149	28	28	93.5714	93.5714	93.5714	P07737	PROF1_HUMAN	Profilin-1	22	1.01282	0.968177	0.992166	0.982321
< 1	150	27.93	27.93	53.9823	45.1327	45.1327	P07355	ANXA2_HUMAN	Annexin A2	15	0.969682	0.87224	0.756088	0.0917251
< 1	151	27.91	27.91	48.062	42.2481	42.2481	P22692	IBP4_HUMAN	Insulin-like growth factor-binding protein 4	34	1.06028	0.700939	1.063	0.732366
< 1	152	27.9	27.9	50	45.5224	41.5423	P05121	PAI1_HUMAN	Plasminogen activator inhibitor 1	18	0.63301	0.158634	0.5995	0.0909837
< 1	153	27.66	27.66	32.4121	29.6482	29.397	P07093	GDN_HUMAN	Glia-derived nexin	15	1.35494	0.376046	1.2797	0.475214
< 1	154	27.52	27.52	76.1364	73.2955	73.2955	P31025	LCN1_HUMAN	Lipocalin-1	22	0.4145	0.0073	0.4774	0.0149
< 1	155	27.11	27.11	43.3219	30.4795	28.2534	P07357	CO8A_HUMAN	Complement component C8 alpha chain	20	0.903026	0.564826	0.930581	0.632768
< 1	156	27.1	27.1	86.1446	83.7349	80.1205	P23528	COF1_HUMAN	Cofilin-1	15	1.28207	0.634626	1.25022	0.668436
< 1	157	27.05	27.05	46.283	37.6499	36.211	P27797	CALR_HUMAN	Calreticulin	13	0.94966	0.866752	1.06694	0.898629
< 1	158	26.87	26.87	43.8095	23.4921	23.3333	Q13421	MSLN_HUMAN	Mesothelin	17	0.843367	0.681587	0.89568	0.649607
< 1	159	26.66	26.67	63.8767	57.2687	57.2687	P01236	PRL_HUMAN	Prolactin	16	1.09298	0.790478	1.10791	0.786465
< 1	160	26.62	26.62	37.5	30.8468	28.629	Q6P988	NOTUM_HUMAN	Protein notum homolog	17	1.0192	0.90505	1.1185	0.553303
< 1	161	26.25	26.39	40.6015	27.4436	27.4436	P05362	ICAM1_HUMAN	Intercellular adhesion molecule 1	18	0.965453	0.894299	1.00618	0.982541
< 1	162	26.19	26.21	51.2241	39.548	28.8136	P14618	KPYM_HUMAN	Pyruvate kinase isozymes M1/M2	11	1.01747	0.858595	0.946041	0.592944
< 1	163	26.06	26.06	43.2718	34.3008	34.3008	P30740	ILEU_HUMAN	Leukocyte elastase inhibitor	16	1.38671	0.0925641	1.45303	0.0966207
< 1	164	26.01	26.01	42.0315	28.021	28.021	Q6H9L7	ISM2_HUMAN	Isthmin-2	13	0.953443	0.877964	0.976699	0.940447
< 1	165	25.91	25.91	51.3253	43.6145	41.9277	P05543	THBG_HUMAN	Thyroxine-binding globulin	21	0.577689	0.0394995	0.572405	0.084259
< 1	166	25.9	25.9	45.4545	42.4242	38.8889	P32119	PRDX2_HUMAN	Peroxiredoxin-2	17	1.28855	0.552816	1.25989	0.663202
< 1	167	25.81	25.85	34.0102	24.3655	23.181	P07358	CO8B_HUMAN	Complement component C8 beta chain	16	0.637943	0.00284335	0.608173	0.00529941
< 1	168	25.7	25.7	20.229	16.9847	16.9847	P07602	SAP_HUMAN	Proactivator polypeptide	14	0.945791	0.776823	0.880875	0.479156
< 1	169	25.15	25.15	45.6973	33.5312	33.5312	P37837	TALDO_HUMAN	Transaldolase	12	1.16386	0.619521	1.18598	0.674154
< 1	170	25.09	26.15	32.2472	15.0562	15.0562	Q06033	ITIH3_HUMAN	Inter-alpha-trypsin inhibitor heavy chain H3	18	1.06591	0.74867	0.981149	0.913193
< 1	171	25.05	25.05	38.5305	33.6918	31.5412	P06744	G6PI_HUMAN	Glucose-6-phosphate isomerase	13	0.779016	0.227879	0.92209	0.718646
< 1	172	24.92	25.97	30.7143	25.3571	20.8929	Q14520	HABP2_HUMAN	Hyaluronan-binding protein 2	11	0.725436	0.362922	0.645448	0.255513
< 1	173	24.88	24.88	78.3784	68.2432	63.5135	P61626	LYSC_HUMAN	Lysozyme C	28	0.815726	0.422545	0.840605	0.488258
< 1	174	24.77	27.09	39.7531	34.321	33.0864	P08185	CBG_HUMAN	Corticosteroid-binding globulin	20	0.637144	0.26217	0.630938	0.0900987
< 1	175	24.69	24.69	59.4059	55.9406	51.9802	P05452	TETN_HUMAN	Tetranectin	19	0.764754	0.525998	0.740973	0.419833
< 1	176	24.38	24.42	41.3861	27.5248	27.5248	P30101	PDIA3_HUMAN	Protein disulfide-isomerase A3	13	1.23213	0.636227	1.2866	0.225714
< 1	177	24.15	24.15	38.2	24.4	24.4	P05155	IC1_HUMAN	Plasma protease C1 inhibitor	15	0.938229	0.849103	0.982301	0.964002
< 1	178	24.07	62.16	91.1565	88.4354	88.4354	P02042	HBD_HUMAN	Hemoglobin subunit delta	128	1.05312	0.84228	0.938125	0.838328
< 1	179	24	24	62.2047	59.4488	59.4488	P18669	PGAM1_HUMAN	Phosphoglycerate mutase 1	17	1.01001	0.976103	1.13305	0.698575
< 1	180	23.88	23.88	46.8657	46.8657	46.8657	P04406	G3P_HUMAN	Glyceraldehyde-3-phosphate dehydrogenase	14	1.16299	0.634741	1.17781	0.707416
< 1	181	23.82	23.82	23.8754	10.8997	10.8997	Q86VB7	C163A_HUMAN	Scavenger receptor cysteine-rich type 1 protein M130	13	1.28506	0.48789	1.25868	0.512693
< 1	182	23.47	23.89	45.2206	29.7794	27.9412	P24593	IBP5_HUMAN	Insulin-like growth factor-binding protein 5	18	1.21272	0.381248	1.18749	0.22456
< 1	183	23.4	23.4	72.381	72.381	72.381	P09211	GSTP1_HUMAN	Glutathione S-transferase P	17	1.31096	0.392254	1.33974	0.383148
< 1	184	23.29	23.29	97.7273	93.1818	93.1818	P62328	TYB4_HUMAN	Thymosin beta-4	15	0.941057	0.950895	1.3196	0.690551
< 1	185	23.16	23.16	21.8699	6.1786	6.13197	P22105	TENX_HUMAN	Tenascin-X	11	0.809746	0.454358	0.852363	0.563925
< 1	186	23.15	23.15	39.1982	35.1893	33.853	Q15113	PCOC1_HUMAN	Procollagen C-endopeptidase enhancer 1	11	1.05585	0.837307	1.05207	0.883772
< 1	187	23.09	23.09	40.3141	31.9372	30.1047	Q9UGM5	FETUB_HUMAN	Fetuin-B	13	0.838756	0.264771	0.874628	0.463106
< 1	188	23.07	23.1	58.1028	57.7075	52.1739	P00746	CFAD_HUMAN	Complement factor D	14	1.11054	0.869236	0.971862	0.946326
< 1	189	23.06	23.06	36.3057	34.3949	34.3949	P10451	OSTP_HUMAN	Osteopontin	18	0.843911	0.748938	0.806036	0.412194
< 1	190	23.02	23.02	66.8203	56.2212	52.9954	P01243	CSH_HUMAN	Chorionic somatomammotropin hormone	19	0.668032	0.616334	0.647225	0.629453
< 1	191	22.92	22.92	49.2908	38.6525	34.7518	Q16270	IBP7_HUMAN	Insulin-like growth factor-binding protein 7	12	0.844997	0.639295	0.794084	0.54796
< 1	192	22.8	23.52	41.9355	38.3065	33.0645	P67936	TPM4_HUMAN	Tropomyosin alpha-4 chain	12	1.06284	0.800457	1.18116	0.211902
< 1	193	22.42	22.42	53.0184	27.8215	27.8215	P08174	DAF_HUMAN	Complement decay-accelerating factor	13	1.14384	0.504942	1.1986	0.375733
< 1	194	22.32	22.32	63.6816	59.7015	58.7065	Q01995	TAGL_HUMAN	Transgelin	16	0.696024	0.319852	0.709507	0.310792
< 1	195	22.21	33.64	53.0021	30.2277	30.2277	P05787	K2C8_HUMAN	Keratin, type II cytoskeletal 8	18	1.02951	0.953219	1.02731	0.964654
< 1	196	22.16	22.16	93.2584	87.6405	87.6405	P35321	SPR1A_HUMAN	Cornifin-A	28	1.11174	0.0986378	1.0341	0.459133
< 1	197	21.89	21.89	75.3769	60.804	56.2814	P37802	TAGL2_HUMAN	Transgelin-2	16	1.17762	0.306303	1.22414	0.219213
< 1	198	21.65	21.65	39.1566	31.6265	31.3253	P00338	LDHA_HUMAN	L-lactate dehydrogenase A chain	11	0.914351	0.73429	0.886279	0.708739
< 1	199	21.59	21.59	74.1071	58.4821	58.4821	P30041	PRDX6_HUMAN	Peroxiredoxin-6	13	0.868657	0.570281	0.783012	0.433003
< 1	200	21.13	21.13	42.3983	28.0514	25.6959	P22894	MMP8_HUMAN	Neutrophil collagenase	11	1.23206	0.331237	1.36026	0.307532
< 1	201	21.12	21.13	25.8532	13.6505	12.2027	P15144	AMPN_HUMAN	Aminopeptidase N	10	0.88259	0.503592	0.871004	0.389805
< 1	202	20.94	20.95	38.3023	27.7433	23.1884	P52209	6PGD_HUMAN	6-phosphogluconate dehydrogenase, decarboxylating	10	1.24963	0.515563	1.29704	0.511628
< 1	203	20.8	24.8	58.1481	49.2593	49.2593	P36980	FHR2_HUMAN	Complement factor H-related protein 2	18	0.965978	0.867291	1.06598	0.61689
< 1	204	20.38	20.38	43.2584	40.7303	40.7303	Q12907	LMAN2_HUMAN	Vesicular integral-membrane protein VIP36	12	0.88544	0.601194	0.866404	0.597694
< 1	205	20.15	20.16	13.2358	4.66736	2.99547	P35555	FBN1_HUMAN	Fibrillin-1	8	1.05984	0.57903	1.03724	0.796298
< 1	206	20.05	20.13	30.9091	29.5455	26.8182	P16035	TIMP2_HUMAN	Metalloproteinase inhibitor 2	10	0.970801	0.961455	0.986553	0.98189
< 1	207	20	20	18.242	12.3819	12.3819	P22314	UBA1_HUMAN	Ubiquitin-like modifier-activating enzyme 1	10	1.16014	0.131597	1.25283	0.114165
< 1	208	20	20	20.858	15.5325	15.5325	P07225	PROS_HUMAN	Vitamin K-dependent protein S	12	0.826883	0.549662	0.875467	0.726456
< 1	209	19.52	19.52	27.3032	19.933	16.7504	P04003	C4BPA_HUMAN	C4b-binding protein alpha chain	10	0.982831	0.96593	1.14429	0.707179
< 1	210	19.33	19.33	32.0144	25.8993	22.8417	Q01638	ILRL1_HUMAN	Interleukin-1 receptor-like 1	11	0.848284	0.631575	0.782066	0.475623
< 1	211	19.15	19.15	52	47	42	P02652	APOA2_HUMAN	Apolipoprotein A-II	13	0.849578	0.806966	0.851265	0.84923
< 1	212	18.98	18.98	50.2415	50.2415	42.9952	P01033	TIMP1_HUMAN	Metalloproteinase inhibitor 1	12	0.902198	0.828429	0.927018	0.805451
< 1	213	18.91	18.91	57.0513	51.2821	51.2821	P07998	RNAS1_HUMAN	Ribonuclease pancreatic	22	0.911779	0.459834	0.846848	0.304703
< 1	214	18.83	18.83	40.2089	34.7258	32.8982	P36222	CH3L1_HUMAN	Chitinase-3-like protein 1	11	0.919166	0.655162	0.810128	0.419425
< 1	215	18.54	18.54	37.3809	29.0095	25.114	Q9UGM3	DMBT1_HUMAN	Deleted in malignant brain tumors 1 protein	14	1.14684	0.316056	1.30441	0.105582
< 1	216	18.49	20.09	41.0678	23.4086	23.4086	Q9NZP8	C1RL_HUMAN	Complement C1r subcomponent-like protein	11	0.865799	0.640008	0.811411	0.439486
< 1	217	18.43	18.43	29.3675	18.5241	17.6205	Q14515	SPRL1_HUMAN	SPARC-like protein 1	9	0.979503	0.943632	0.995275	0.98794
< 1	218	18.36	18.36	48.8	27.2	27.2	P08571	CD14_HUMAN	Monocyte differentiation antigen CD14	12	0.958069	0.921682	0.922976	0.831083
< 1	219	18.31	18.31	18.8679	12.7636	12.7636	Q02487	DSC2_HUMAN	Desmocollin-2	9	1.02984	0.78248	1.02368	0.847977
< 1	220	18.11	18.11	27.1858	18.1694	12.1585	P07900	HS90A_HUMAN	Heat shock protein HSP 90-alpha	8	1.13244	0.8594	1.12893	0.870063
< 1	221	18.04	18.04	68.1452	53.2258	53.2258	Q8IWL2	SFTA1_HUMAN	Pulmonary surfactant-associated protein A1	10	0.575862	0.0386354	0.6079	0.204557
< 1	221	0	18.04	63.7097	53.2258	53.2258	Q8IWL1	SFPA2_HUMAN	Pulmonary surfactant-associated protein A2	10
< 1	222	18.03	18.03	20.6704	11.5084	11.5084	Q14118	DAG1_HUMAN	Dystroglycan	9	1.15182	0.69438	0.926847	0.849887
< 1	223	18	25.58	79.5918	72.1088	72.1088	P69892	HBG2_HUMAN	Hemoglobin subunit gamma-2	23	1.68166	0.325623	1.85073	0.191935
< 1	223	0	23.58	71.4286	63.9456	63.9456	P69891	HBG1_HUMAN	Hemoglobin subunit gamma-1	22
< 1	224	18	18	45.8904	38.3562	38.3562	P01034	CYTC_HUMAN	Cystatin-C	16	0.801933	0.594569	0.882372	0.775114
< 1	225	17.96	19.11	67.7778	47.7778	47.7778	P09466	PAEP_HUMAN	Glycodelin	21	1.69123	0.00851058	1.72038	0.00524938
< 1	226	17.93	17.98	19.9761	15.9091	13.9952	Q15063	POSTN_HUMAN	Periostin	8	0.916836	0.698384	0.902597	0.616189
< 1	227	17.67	22.76	37.5	22.774	21.4041	P13645	K1C10_HUMAN	Keratin, type I cytoskeletal 10	12	0.32172	0.0345166	2.40526	0.0210977
< 1	228	17.59	17.76	29.9389	23.2179	21.7923	P43490	NAMPT_HUMAN	Nicotinamide phosphoribosyltransferase	10	1.40553	0.0162921	1.45247	0.0231642
< 1	229	17.56	17.62	19.784	4.21456	2.43817	P15924	DESP_HUMAN	Desmoplakin	7	0.971954	0.858049	1.03726	0.897326
< 1	230	17.5	17.53	36.8764	23.2104	23.2104	Q02818	NUCB1_HUMAN	Nucleobindin-1	9	0.819697	0.245746	0.777143	0.0711812
< 1	231	17.15	17.15	24.8596	15.309	15.309	P22079	PERL_HUMAN	Lactoperoxidase	9	0.856095	0.0756992	0.897567	0.150083
< 1	232	17.13	17.28	17.9082	5.45918	5.45918	P35579	MYH9_HUMAN	Myosin-9	9	1.45243	0.367403	1.49399	0.388286
< 1	233	17.02	18.71	11.7883	9.94387	7.85886	P14543	NID1_HUMAN	Nidogen-1	10	1.0569	0.923222	0.961297	0.953887
< 1	234	16.8	16.8	20.2114	14.3989	10.568	Q9HCU0	CD248_HUMAN	Endosialin	10	1.10774	0.590014	1.26484	0.260776
< 1	235	16.57	16.57	33.8403	33.8403	26.9962	O95633	FSTL3_HUMAN	Follistatin-related protein 3	9	0.736365	0.231504	0.720135	0.150848
< 1	236	16.48	16.48	68.2927	52.6829	50.7317	P04792	HSPB1_HUMAN	Heat shock protein beta-1	12	0.9186	0.848971	1.00641	0.98729
< 1	237	16.31	16.31	31.377	20.7675	20.7675	P14384	CBPM_HUMAN	Carboxypeptidase M	14	0.780759	0.00730286	0.783431	0.00474311
< 1	238	16.3	16.3	48.5595	6.18074	5.39276	P20930	FILA_HUMAN	Filaggrin	10	0.704782	0.0269352	0.720416	0.0231317
< 1	239	16.26	16.26	58.2781	50.9934	50.9934	P61916	NPC2_HUMAN	Epididymal secretory protein E1	9	0.790873	0.75823	0.814896	0.803742
< 1	240	16.24	16.84	32.3795	14.9096	14.006	P02545	LMNA_HUMAN	Prelamin-A/C	9	1.14143	0.71143	1.22575	0.514987
< 1	241	16.18	16.18	28.3465	22.3097	22.3097	P07988	PSPB_HUMAN	Pulmonary surfactant-associated protein B	10	0.782318	0.608596	0.70928	0.322091
< 1	242	16.05	16.05	40.6417	37.9679	37.9679	P30086	PEBP1_HUMAN	Phosphatidylethanolamine-binding protein 1	8	1.04299	0.857611	1.11541	0.667204
< 1	243	16	16	51.5625	36.7188	36.7188	P13987	CD59_HUMAN	CD59 glycoprotein	18	0.890969	0.733823	0.845642	0.610582
< 1	244	16	16	20.7627	19.2797	19.2797	Q13228	SBP1_HUMAN	Selenium-binding protein 1	8	1.00836	0.976239	0.997593	0.993704
< 1	245	16	16	54.3689	53.3981	53.3981	P62805	H4_HUMAN	Histone H4	10	2.10829	0.0263412	2.00426	0.178496
< 1	246	16	16	63.7584	63.7584	63.7584	P27482	CALL3_HUMAN	Calmodulin-like protein 3	10	0.78195	0.147626	0.806726	0.266132
< 1	247	16	16	49.505	49.505	49.505	P07360	CO8G_HUMAN	Complement component C8 gamma chain	11	0.768661	0.220706	0.723445	0.214537
< 1	248	15.98	16.26	46.2687	41.791	41.791	P52566	GDIR2_HUMAN	Rho GDP-dissociation inhibitor 2	11	0.6719	0.653541	0.672747	0.685843
< 1	249	15.93	15.93	27.896	20.0946	20.0946	Q96IY4	CBPB2_HUMAN	Carboxypeptidase B2	10	0.81392	0.177998	0.72561	0.0233127
< 1	250	15.83	15.84	17.0058	15.2616	14.0988	P09871	C1S_HUMAN	Complement C1s subcomponent	8	1.10079	0.827804	1.19218	0.670533
< 1	251	15.75	15.75	38.4615	37.5	37.5	Q96DA0	ZG16B_HUMAN	Zymogen granule protein 16 homolog B	14	0.57063	0.571213	0.531052	0.352356
< 1	252	15.71	15.71	55.6338	44.3662	44.3662	Q14019	COTL1_HUMAN	Coactosin-like protein	8	0.970045	0.973108	0.91018	0.894905
< 1	253	15.63	15.63	15.907	11.814	9.39535	Q7Z7G0	TARSH_HUMAN	Target of Nesh-SH3	7	1.00777	0.96478	1.16195	0.839432
< 1	254	15.58	15.58	36.7347	27.3469	27.3469	P54108	CRIS3_HUMAN	Cysteine-rich secretory protein 3	17	1	1	0.99525	0.991101
< 1	255	15.52	15.52	30.2395	30.2395	26.3473	P40925	MDHC_HUMAN	Malate dehydrogenase, cytoplasmic	9	1.52339	0.365576	1.49	0.382681
< 1	256	15.22	15.22	25.8929	19.8661	19.8661	Q9UBX5	FBLN5_HUMAN	Fibulin-5	13	0.862893	0.262885	0.835547	0.264435
< 1	257	15.16	15.16	32.7434	29.7935	27.4336	P07858	CATB_HUMAN	Cathepsin B	7	0.947503	0.919617	0.888115	0.837189
< 1	258	15.02	15.02	49.505	49.505	49.505	P26447	S10A4_HUMAN	Protein S100-A4	7	1.55841	0.587245	1.28591	0.809878
< 1	259	14.95	16.95	20.1814	14.966	13.2653	P12830	CADH1_HUMAN	Cadherin-1	9	0.581971	0.308738	0.595655	0.38497
< 1	260	14.88	14.88	22.0302	18.5745	15.5508	Q6UXB8	PI16_HUMAN	Peptidase inhibitor 16	9	1.26359	0.132289	1.25854	0.287652
< 1	261	14.62	14.62	27.7064	17.6147	15.4128	P22792	CPN2_HUMAN	Carboxypeptidase N subunit 2	7	0.929742	0.860836	1.00094	0.998277
< 1	262	14.61	14.61	19.692	12.5413	9.79098	O43184	ADA12_HUMAN	Disintegrin and metalloproteinase domain-containing protein 12	7	0.567422	0.0188487	0.603769	0.0736287
< 1	263	14.58	14.59	35.6608	20.9476	19.202	Q8NBJ4	GOLM1_HUMAN	Golgi membrane protein 1	7	0.659903	0.449319	0.834246	0.618451
< 1	264	14.53	14.53	70.7792	59.0909	50	P02144	MYG_HUMAN	Myoglobin	7	0.643111	0.424347	0.64351	0.331555
< 1	265	14.28	14.28	68.8889	65.9259	65.9259	P09382	LEG1_HUMAN	Galectin-1	9	1.37316	0.453142	1.19469	0.738274
< 1	266	14.27	14.56	14.3644	3.77804	3.4632	Q9Y490	TLN1_HUMAN	Talin-1	7	0.979224	0.92985	0.980123	0.923344
< 1	267	14.22	14.22	25.3886	22.7979	22.7979	P17900	SAP3_HUMAN	Ganglioside GM2 activator	7	0.801729	0.676019	0.76693	0.682046
< 1	268	14.1	14.1	27.0455	21.1364	21.1364	Q15084	PDIA6_HUMAN	Protein disulfide-isomerase A6	7	0.956902	0.920927	1.01846	0.954243
< 1	269	14.08	14.08	26.8908	22.1289	22.1289	Q8NFJ5	RAI3_HUMAN	Retinoic acid-induced protein 3	8	0.501558	0.269316	0.547133	0.173355
< 1	270	14.07	14.07	17.7367	9.03156	9.03156	P55786	PSA_HUMAN	Puromycin-sensitive aminopeptidase	7	1.05899	0.884927	1.07294	0.889351
< 1	271	14	20.04	42.5	25.25	25.25	P08727	K1C19_HUMAN	Keratin, type I cytoskeletal 19	12	1.4198	0.446799	1.34336	0.480815
< 1	272	14	14.32	31.0345	21.9212	20.6897	P05154	IPSP_HUMAN	Plasma serine protease inhibitor	7	0.766444	0.168156	0.721855	0.112585
< 1	273	14	14	56.4356	48.5149	48.5149	P31151	S10A7_HUMAN	Protein S100-A7	10	0.873735	0.74798	0.945337	0.90098
< 1	274	14	14	9.97305	9.97305	9.97305	P16070	CD44_HUMAN	CD44 antigen	8	1.16356	0.876654	1.25202	0.817751
< 1	275	13.82	13.82	12.3636	7.12727	7.12727	Q14112	NID2_HUMAN	Nidogen-2	7	0.905723	0.813567	0.947811	0.890423
< 1	276	13.73	13.73	27.366	3.24971	3.24971	P39060	COIA1_HUMAN	Collagen alpha-1(XVIII) chain	7	0.847739	0.723335	0.826645	0.656857
< 1	277	13.73	13.73	46.3277	42.3729	42.3729	P18510	IL1RA_HUMAN	Interleukin-1 receptor antagonist protein	10	1.06596	0.695756	1.02706	0.88542
< 1	278	13.71	13.71	60.4027	60.4027	60.4027	Q15828	CYTM_HUMAN	Cystatin-M	12	1.08205	0.55053	1.07694	0.424567
< 1	279	13.7	13.7	20.3057	19.4323	19.4323	Q8N4F0	BPIB2_HUMAN	BPI fold-containing family B member 2	8	0.677375	0.505414	0.575763	0.475761
< 1	280	13.7	13.7	58.0952	58.0952	58.0952	P10599	THIO_HUMAN	Thioredoxin	9	0.906729	0.81335	0.943482	0.88768
< 1	281	13.64	13.64	19.5853	10.023	10.023	Q8WUM4	PDC6I_HUMAN	Programmed cell death 6-interacting protein	7	1.26863	0.484993	1.32604	0.235023
< 1	282	13.52	13.52	39.8551	39.8551	39.8551	P29373	RABP2_HUMAN	Cellular retinoic acid-binding protein 2	7	0.855315	0.417434	0.942064	0.812363
< 1	283	13.49	13.49	45.8924	20.1133	18.1303	P22626	ROA2_HUMAN	Heterogeneous nuclear ribonucleoproteins A2/B1	6	1.35131	0.638654	1.19964	0.809736
< 1	284	13.46	13.46	13.1244	2.873	2.35064	Q99715	COCA1_HUMAN	Collagen alpha-1(XII) chain	6	0.78641	0.0875707	0.92726	0.501096
< 1	285	13.42	13.42	62.3288	53.4247	53.4247	Q9NZT1	CALL5_HUMAN	Calmodulin-like protein 5	7	1.0294	0.9453	1.1533	0.791509
< 1	286	13.22	15.22	25.1497	24.5509	22.7545	P07195	LDHB_HUMAN	L-lactate dehydrogenase B chain	7	1.06251	0.891781	1.06721	0.882728
< 1	287	13.15	13.15	40.4	29.6	26.8	P17931	LEG3_HUMAN	Galectin-3	8	1.1107	0.561677	1.1111	0.148423
< 1	288	13.06	35.3	36.6894	24.2321	22.8669	P15311	EZRI_HUMAN	Ezrin	19	1.07389	0.855302	1.04764	0.907971
< 1	289	13.04	13.36	65.9341	58.2418	37.3626	P11684	UTER_HUMAN	Uteroglobin	8	1.00874	0.974984	1.02205	0.947653
< 1	290	12.96	12.96	38.806	38.0597	38.0597	Q16378	PROL4_HUMAN	Proline-rich protein 4	7	0.843449	0.147397	0.78595	0.0251965
< 1	291	12.89	12.89	19.7756	11.2202	10.2384	P55290	CAD13_HUMAN	Cadherin-13	7	1.0709	0.326876	1.11243	0.319487
< 1	292	12.81	15.76	58.2915	43.2161	33.6683	Q06830	PRDX1_HUMAN	Peroxiredoxin-1	10	1.3576	0.716584	1.27755	0.838613
< 1	293	12.8	12.8	51.4706	44.6078	41.6667	P52565	GDIR1_HUMAN	Rho GDP-dissociation inhibitor 1	6	1.0386	0.868599	1.07772	0.732173
< 1	294	12.71	12.72	22.2883	12.63	11.4413	Q6EMK4	VASN_HUMAN	Vasorin	8	1.06088	0.272415	1.03779	0.679456
< 1	295	12.63	12.63	41.7763	18.75	18.4211	P35030	TRY3_HUMAN	Trypsin-3	7	1.33374	0.0189995	1.29024	0.0267403
< 1	296	12.47	20.47	40.2985	32.5373	30.4478	Q9UQ72	PSG11_HUMAN	Pregnancy-specific beta-1-glycoprotein 11	11	0.816991	0.0788165	0.738167	0.1707
< 1	297	12.38	20.83	53.2258	47.5806	39.1129	P31947	1433S_HUMAN	14-3-3 protein sigma	15	1.2266	0.760478	1.07689	0.920615
< 1	298	12.37	12.37	15.9151	14.3236	12.7321	Q8TAX7	MUC7_HUMAN	Mucin-7	7	0.486104	0.397954	0.465866	0.381937
< 1	299	12.18	12.18	13.2368	6.10134	6.10134	Q9UHI8	ATS1_HUMAN	A disintegrin and metalloproteinase with thrombospondin motifs 1	7	0.798862	0.607959	0.933318	0.880887
< 1	300	12.12	13.22	13.1455	1.08342	0.934453	Q8WXI7	MUC16_HUMAN	Mucin-16	5	1.12185	0.317098	1.09574	0.545103
< 1	301	12.12	12.12	18.2812	11.5625	10.4687	P07911	UROM_HUMAN	Uromodulin	6	0.77895	0.308219	0.74156	0.320132
< 1	302	12.05	12.05	19.4631	8.16555	8.16555	P30530	UFO_HUMAN	Tyrosine-protein kinase receptor UFO	7	1.15968	0.556239	1.18788	0.366116
< 1	303	12.05	12.05	25.355	15.0101	15.0101	P55058	PLTP_HUMAN	Phospholipid transfer protein	7	0.704281	0.397151	0.550005	0.117559
< 1	304	12.04	12.04	29.3542	18.0039	14.09	P19961	AMY2B_HUMAN	Alpha-amylase 2B	5	1.15458	0.713975	1.16422	0.669937
< 1	304	0	12.04	29.3542	18.0039	14.09	P04745	AMY1_HUMAN	Alpha-amylase 1	5
< 1	304	0.04	10.08	33.6595	15.4599	11.546	P04746	AMYP_HUMAN	Pancreatic alpha-amylase	4
< 1	305	12.03	12.32	29.5964	27.3543	27.3543	P02743	SAMP_HUMAN	Serum amyloid P-component	6	0.751617	0.750123	0.821485	0.828613
< 1	306	12.03	12.03	42.4	22.9333	22.4	P35247	SFTPD_HUMAN	Pulmonary surfactant-associated protein D	7	0.887277	0.178767	0.870426	0.231597
< 1	307	12.03	12.03	23.1308	17.5234	17.5234	O14498	ISLR_HUMAN	Immunoglobulin superfamily containing leucine-rich repeat protein	6	0.89016	0.574616	0.773506	0.305659
< 1	308	12.01	12.02	48.0469	23.4375	23.4375	O00584	RNT2_HUMAN	Ribonuclease T2	6	1.14012	0.834956	1.17813	0.794545
< 1	309	12	12	24.9443	19.5991	19.5991	Q9BQE3	TBA1C_HUMAN	Tubulin alpha-1C chain	7	0.930119	0.419814	0.985426	0.937444
< 1	309	0	12	24.8337	19.5122	19.5122	Q71U36	TBA1A_HUMAN	Tubulin alpha-1A chain	7
< 1	309	0	12	24.8337	19.5122	19.5122	P68363	TBA1B_HUMAN	Tubulin alpha-1B chain	7
< 1	309	0	10	21.5556	16.2222	16.2222	Q13748	TBA3C_HUMAN	Tubulin alpha-3C/D chain	6
< 1	310	12	12	43.9153	32.2751	32.2751	Q99497	PARK7_HUMAN	Protein DJ-1	6	1.35998	0.472019	1.4191	0.441471
< 1	311	12	12	62.9956	53.7445	53.7445	P80723	BASP1_HUMAN	Brain acid soluble protein 1	6	1.41613	0.181657	1.37854	0.140734
< 1	312	12	12	24.1692	21.7523	21.7523	Q9BUD6	SPON2_HUMAN	Spondin-2	6	0.80025	0.437856	0.85621	0.589107
< 1	313	12	12	32.6829	32.6829	32.6829	Q9Y5Z4	HEBP2_HUMAN	Heme-binding protein 2	7	1.00377	0.940305	1.04896	0.658137
< 1	314	12	12	28.1938	28.1938	28.1938	Q92520	FAM3C_HUMAN	Protein FAM3C	6	1.3287	0.680526	1.27743	0.756614
< 1	315	12	12	28.3401	28.3401	28.3401	Q6UWP8	SBSN_HUMAN	Suprabasin	7	0.924885	0.707749	0.978957	0.907451
< 1	316	12	12	26.4706	26.4706	26.4706	P49913	CAMP_HUMAN	Cathelicidin antimicrobial peptide	10	0.827689	0.286758	0.811727	0.334458
< 1	317	11.79	25.92	40.6103	28.6385	24.6479	Q00887	PSG9_HUMAN	Pregnancy-specific beta-1-glycoprotein 9	15	1.06557	0.507423	1.02412	0.867119
< 1	318	11.71	11.71	87.7372	85.4015	61.7518	P0CG48	UBC_HUMAN	Polyubiquitin-C	7	0.258128	0.000382224	0.26678	0.000806483
< 1	318	0	11.71	86.8996	85.1528	61.5721	P0CG47	UBB_HUMAN	Polyubiquitin-B	7
< 1	318	0	11.68	44.2308	41.6667	30.1282	P62979	RS27A_HUMAN	Ubiquitin-40S ribosomal protein S27a	7
< 1	318	0	11.65	57.8125	50.7812	36.7188	P62987	RL40_HUMAN	Ubiquitin-60S ribosomal protein L40	7
< 1	319	11.7	11.7	25.4505	16.4414	16.4414	P07437	TBB5_HUMAN	Tubulin beta chain	6	1.24399	0.123774	1.12621	0.856809
< 1	319	0	9.7	18.8764	13.7079	13.7079	Q9BVA1	TBB2B_HUMAN	Tubulin beta-2B chain	5
< 1	319	0	9.7	18.8764	13.7079	13.7079	Q13885	TBB2A_HUMAN	Tubulin beta-2A chain	5
< 1	320	11.7	11.7	20.8092	17.341	17.341	O95274	LYPD3_HUMAN	Ly6/PLAUR domain-containing protein 3	8	0.889285	0.818507	0.806672	0.702983
< 1	321	11.56	11.56	72.7273	61.6162	61.6162	P02656	APOC3_HUMAN	Apolipoprotein C-III	8	1.64148	0.23667	1.34785	0.538167
< 1	322	11.52	11.67	16.3666	8.01964	8.01964	P09960	LKHA4_HUMAN	Leukotriene A-4 hydrolase	6	1.87887	0.414124	1.92524	0.526652
< 1	323	11.45	11.45	34.4444	29.4444	28.8889	P01344	IGF2_HUMAN	Insulin-like growth factor II	6	1.29474	0.726236	1.12377	0.902963
< 1	324	11.4	11.4	57.7778	44.4444	44.4444	P06703	S10A6_HUMAN	Protein S100-A6	6	1.13462	0.907294	1.17291	0.895336
< 1	325	11.3	11.3	22.2222	16.4352	16.4352	Q8NBS9	TXND5_HUMAN	Thioredoxin domain-containing protein 5	6	1.16671	0.583172	1.22072	0.212587
< 1	326	11.3	11.3	41.2621	41.2621	41.2621	P30043	BLVRB_HUMAN	Flavin reductase (NADPH)	7	0.832177	0.514661	1.0063	0.980774
< 1	327	11.25	11.25	18.4707	9.53327	7.94439	Q8WZ75	ROBO4_HUMAN	Roundabout homolog 4	5	1.23154	0.14154	1.11209	0.708314
< 1	328	11.23	11.23	29.9349	14.7505	9.76139	P31146	COR1A_HUMAN	Coronin-1A	5	1.21797	0.267323	1.33974	0.548929
< 1	329	11.21	11.81	70.4082	65.3061	60.2041	P01040	CYTA_HUMAN	Cystatin-A	6	0.351204	0.293784	0.435706	0.392787
< 1	330	11.19	11.19	22.6824	13.4122	11.6371	Q96KN2	CNDP1_HUMAN	Beta-Ala-His dipeptidase	5	0.843476	0.550567	0.893183	0.84551
< 1	331	11.15	11.15	47.619	39.881	32.7381	P59998	ARPC4_HUMAN	Actin-related protein 2/3 complex subunit 4	5	1.14911	0.495542	1.17215	0.656388
< 1	332	11.15	11.15	78.1609	78.1609	78.1609	P07108	ACBP_HUMAN	Acyl-CoA-binding protein	6	0.630851	0.420673	0.685243	0.499311
< 1	333	11.12	11.12	53.0612	48.9796	48.9796	P02766	TTHY_HUMAN	Transthyretin	7	1.20723	0.476534	1.15965	0.535797
< 1	334	11.1	43.99	43.7288	29.4915	28.4746	P13647	K2C5_HUMAN	Keratin, type II cytoskeletal 5	32	0.922734	0.74667	1.0956	0.7459
< 1	335	11.07	32.39	57.2727	45.7576	45.7576	Q03591	FHR1_HUMAN	Complement factor H-related protein 1	23	1.14738	0.813046	1.08271	0.919184
< 1	336	11.05	21.23	41.9014	33.8028	24.6479	P06753	TPM3_HUMAN	Tropomyosin alpha-3 chain	10	1.01117	0.974299	1.10294	0.796319
< 1	337	11.04	11.04	19.0887	3.81773	3.44828	Q8N2S1	LTBP4_HUMAN	Latent-transforming growth factor beta-binding protein 4	5	0.931065	0.669059	0.947426	0.623617
< 1	338	11	11	9.02475	9.02475	7.86026	P21980	TGM2_HUMAN	Protein-glutamine gamma-glutamyltransferase 2	5	1.35374	0.636856	1.27284	0.739766
< 1	339	10.96	10.96	11.1582	11.1582	9.32203	P20810	ICAL_HUMAN	Calpastatin	5	0.828993	0.609754	0.782653	0.485099
< 1	340	10.77	10.77	24.7126	17.2414	15.5172	P40121	CAPG_HUMAN	Macrophage-capping protein	7	1.55469	0.230695	1.22534	0.637837
< 1	341	10.75	13.15	38.4409	22.043	15.3226	P09651	ROA1_HUMAN	Heterogeneous nuclear ribonucleoprotein A1	6	1.58354	0.116683	1.41357	0.361216
< 1	342	10.74	10.74	45.614	45.614	44.7368	O75368	SH3L1_HUMAN	SH3 domain-binding glutamic acid-rich-like protein	7	0.794938	0.485316	0.755929	0.396658
< 1	343	10.7	10.7	18.75	11.1742	9.84849	P14314	GLU2B_HUMAN	Glucosidase 2 subunit beta	5	1.18125	0.809011	1.3239	0.678706
< 1	344	10.64	10.64	20.2869	13.1148	11.2705	P00742	FA10_HUMAN	Coagulation factor X	5	1.33739	0.572348	1.32405	0.626669
< 1	345	10.62	10.62	13.3985	4.10758	3.56968	O00468	AGRIN_HUMAN	Agrin	6	0.931467	0.562277	0.980198	0.859717
< 1	346	10.57	11.34	18.9376	15.4734	14.0878	P20061	TCO1_HUMAN	Transcobalamin-1	6	0.727885	0.540928	0.654132	0.344619
< 1	347	10.54	12.54	69.7987	56.3758	45.6376	P62158	CALM_HUMAN	Calmodulin	8	0.726368	0.263975	0.788482	0.658845
< 1	348	10.53	10.53	18.6246	18.6246	11.4613	P29279	CTGF_HUMAN	Connective tissue growth factor	4	0.782207	0.610389	0.862883	0.813027
< 1	349	10.41	10.41	13.5266	11.1111	9.42029	O75874	IDHC_HUMAN	Isocitrate dehydrogenase [NADP] cytoplasmic	5	0.928333	0.843112	0.972793	0.947005
< 1	350	10.39	10.39	23.301	14.1748	13.0097	P11413	G6PD_HUMAN	Glucose-6-phosphate 1-dehydrogenase	6	1.50685	0.230627	1.58345	0.188802
< 1	351	10.34	18.99	54.1578	17.0576	15.7783	P08729	K2C7_HUMAN	Keratin, type II cytoskeletal 7	9	1.23815	0.675214	1.06754	0.901087
< 1	352	10.34	10.38	22.549	10.084	7.56303	P07384	CAN1_HUMAN	Calpain-1 catalytic subunit	5	0.983795	0.91123	1.00873	0.944723
< 1	353	10.32	15.14	38.0392	31.7647	29.8039	P62258	1433E_HUMAN	14-3-3 protein epsilon	11	1.19334	0.867398	0.997496	0.997513
< 1	354	10.32	10.33	31.1203	21.9917	21.9917	P78417	GSTO1_HUMAN	Glutathione S-transferase omega-1	5	1.1402	0.803672	1.13858	0.731196
< 1	355	10.27	10.27	43.75	22.5	22.5	Q96C19	EFHD2_HUMAN	EF-hand domain-containing protein D2	5	0.462089	0.030753	0.569631	0.0886585
< 1	356	10.23	10.23	34.2561	23.5294	23.5294	P00491	PNPH_HUMAN	Purine nucleoside phosphorylase	5	0.700959	0.433167	0.832615	0.612718
< 1	357	10.21	10.81	12.5778	7.47198	6.84932	P14625	ENPL_HUMAN	Endoplasmin	5	0.992621	0.98969	0.963875	0.94379
< 1	358	10.18	10.18	33.0769	23.8462	23.8462	P07451	CAH3_HUMAN	Carbonic anhydrase 3	5	0.850443	0.797381	0.83756	0.733234
< 1	359	10.17	10.17	21.7852	11.649	11.649	Q9NQ79	CRAC1_HUMAN	Cartilage acidic protein 1	5	0.823521	0.546166	0.969462	0.890498
< 1	360	10.17	10.17	21.4458	13.494	13.494	P05120	PAI2_HUMAN	Plasminogen activator inhibitor 2	5	1.50337	0.311736	1.38692	0.400699
< 1	361	10.16	10.16	17.7686	13.4298	13.4298	Q8TDL5	BPIB1_HUMAN	BPI fold-containing family B member 1	5	1.08911	0.525983	1.24736	0.754487
< 1	362	10.15	10.15	13.2132	6.90691	6.90691	P32926	DSG3_HUMAN	Desmoglein-3	5	1.40784	0.689401	1.47953	0.663991
< 1	363	10.09	10.09	48.4375	38.2812	38.2812	P02775	CXCL7_HUMAN	Platelet basic protein	5	1.24151	0.0629761	1.23405	0.0753398
< 1	364	10.07	10.63	19.2641	14.9351	13.6364	Q5VTE0	EF1A3_HUMAN	Putative elongation factor 1-alpha-like 3	5	0.673867	0.10663	0.618342	0.182956
< 1	364	0	10.63	19.2641	14.9351	13.6364	P68104	EF1A1_HUMAN	Elongation factor 1-alpha 1	5
< 1	365	10.06	10.07	11.9266	6.11621	6.11621	O94985	CSTN1_HUMAN	Calsyntenin-1	5	1.07575	0.752689	1.10868	0.646034
< 1	366	10.05	10.05	18.9189	10.395	10.395	P18428	LBP_HUMAN	Lipopolysaccharide-binding protein	5	0.873737	0.8008	1.00565	0.992406
< 1	367	10.04	10.04	23.9521	13.3733	13.3733	P00352	AL1A1_HUMAN	Retinal dehydrogenase 1	5	0.677346	0.505559	0.714066	0.418529
< 1	368	10.04	10.04	13.0952	7.5	7.5	P80108	PHLD_HUMAN	Phosphatidylinositol-glycan-specific phospholipase D	5	1.14037	0.482258	1.04208	0.784966
< 1	369	10.04	10.04	33.3333	27.5	27.5	P08294	SODE_HUMAN	Extracellular superoxide dismutase [Cu-Zn]	7	1.23041	0.182629	1.23643	0.21369
< 1	370	10.01	10.01	16.5653	9.57447	9.57447	P17813	EGLN_HUMAN	Endoglin	5	0.798769	0.0922752	0.885248	0.349202
< 1	371	10.01	10.01	22.2535	16.9014	16.9014	P27169	PON1_HUMAN	Serum paraoxonase/arylesterase 1	5	0.863228	0.527196	1.0815	0.668362
< 1	372	10	10	35.5212	24.3243	24.3243	P07738	PMGE_HUMAN	Bisphosphoglycerate mutase	5	1.18475	0.549594	1.19114	0.34497
< 1	373	10	10	35.5705	28.1879	28.1879	O00560	SDCB1_HUMAN	Syntenin-1	5	0.806293	0.448976	0.644492	0.141938
< 1	374	10	10	48.2269	47.5177	47.5177	P09228	CYTT_HUMAN	Cystatin-SA	5	0.395135	0.00518103	0.407321	0.00533253
< 1	375	10	10	31.1258	31.1258	31.1258	P60660	MYL6_HUMAN	Myosin light polypeptide 6	5	1.54998	0.253274	1.65641	0.366731
< 1	376	10	10	43.3962	43.3962	43.3962	P35754	GLRX1_HUMAN	Glutaredoxin-1	6	0.416868	0.240559	0.448295	0.141007
< 1	377	10	10	45.7143	45.7143	45.7143	P31949	S10AB_HUMAN	Protein S100-A11	6	1.86182	0.386402	1.95021	0.358605
< 1	378	10	10	34.2593	34.2593	34.2593	O75347	TBCA_HUMAN	Tubulin-specific chaperone A	5	0.935694	0.920568	0.932806	0.890013
< 1	379	9.96	9.96	17.7852	15.1007	15.1007	P20774	MIME_HUMAN	Mimecan	6	1.01515	0.764373	0.922084	0.385172
< 1	380	9.72	9.72	15.4996	1.81469	0.640478	Q15149	PLEC_HUMAN	Plectin	3	1.30132	0.315476	1.69385	0.193742
< 1	381	9.71	9.71	41.8367	31.6327	31.6327	O75594	PGRP1_HUMAN	Peptidoglycan recognition protein 1	6	1.17079	0.43104	1.32181	0.197761
< 1	382	9.7	9.94	22.6131	19.0955	19.0955	Q9NS71	GKN1_HUMAN	Gastrokine-1	5	0.867703	0.644495	0.909026	0.712452
< 1	383	9.7	9.7	25.9912	25.9912	25.9912	Q96S96	PEBP4_HUMAN	Phosphatidylethanolamine-binding protein 4	6	1.05386	0.825878	1.19672	0.479962
< 1	384	9.7	9.7	19.6429	19.6429	19.6429	P02741	CRP_HUMAN	C-reactive protein	5	1.58971	0.571027	1.73057	0.512619
< 1	385	9.51	9.51	16.5158	11.3122	11.3122	Q9BRK3	MXRA8_HUMAN	Matrix-remodeling-associated protein 8	5	0.69343	0.0260785	0.728349	0.00270584
< 1	386	9.45	9.65	11.0032	2.14401	1.65858	Q13813	SPTN1_HUMAN	Spectrin alpha chain, non-erythrocytic 1	4	0.6465	0.163049	0.585861	0.133623
< 1	387	9.42	10.28	12.9371	7.92541	6.99301	P13639	EF2_HUMAN	Elongation factor 2	5	1.32178	0.154775	1.1874	0.2942
< 1	388	9.4	9.4	11.0236	11.0236	9.18635	P49908	SEPP1_HUMAN	Selenoprotein P	5	0.851496	0.920479	0.851133	0.915586
< 1	389	9.25	9.25	19.697	13.3333	11.5152	Q6P5S2	CF058_HUMAN	UPF0762 protein C6orf58	4	1.40645	0.625789	1.24045	0.855118
< 1	390	9.24	9.24	20.8845	12.0393	10.5651	P41218	MNDA_HUMAN	Myeloid cell nuclear differentiation antigen	4	0.966996	0.900007	1.04058	0.890506
< 1	391	9.18	9.18	49.3506	49.3506	41.5584	P00441	SODC_HUMAN	Superoxide dismutase [Cu-Zn]	4	1.68975	0.444513	2.0545	0.34682
< 1	392	9.17	9.17	20.9125	18.251	15.5894	Q96FE7	P3IP1_HUMAN	Phosphoinositide-3-kinase-interacting protein 1	4	0.374196	0.141289	0.335044	0.209651
< 1	393	8.9	8.9	18.7675	17.0868	15.4062	P48745	NOV_HUMAN	Protein NOV homolog	4	1.08329	0.461212	1.10143	0.74585
< 1	394	8.83	8.83	13.6852	4.56172	3.75671	Q14126	DSG2_HUMAN	Desmoglein-2	4	0.964908	0.886926	0.906411	0.368842
< 1	395	8.81	11.28	23.0769	20.2429	20.2429	P07477	TRY1_HUMAN	Trypsin-1	5
< 1	396	8.75	8.75	10.8096	2.32558	1.93798	Q6UVK1	CSPG4_HUMAN	Chondroitin sulfate proteoglycan 4	5	0.994851	0.961594	0.922971	0.607739
< 1	397	8.71	8.71	50.6579	47.3684	29.6053	P22392	NDKB_HUMAN	Nucleoside diphosphate kinase B	4	0.780909	0.71011	0.826298	0.744551
< 1	398	8.67	8.67	34.5936	9.64083	7.93951	O43278	SPIT1_HUMAN	Kunitz-type protease inhibitor 1	4	0.831958	0.636379	0.860313	0.73068
< 1	399	8.62	8.62	13.4006	4.5389	3.24208	P39059	COFA1_HUMAN	Collagen alpha-1(XV) chain	4	0.780027	0.157422	0.8015	0.350552
< 1	400	8.61	8.61	7.63289	3.72558	3.27124	P24821	TENA_HUMAN	Tenascin	4	0.760423	0.271267	0.698542	0.190214
< 1	401	8.5	8.5	29.2035	20.7965	18.1416	P22352	GPX3_HUMAN	Glutathione peroxidase 3	5	0.691962	0.53855	0.760408	0.645544
< 1	402	8.43	10.13	42.5	26.25	26.25	P24592	IBP6_HUMAN	Insulin-like growth factor-binding protein 6	8	0.903796	0.666804	0.90567	0.690877
< 1	403	8.42	8.42	9.58512	8.01144	7.01001	P48740	MASP1_HUMAN	Mannan-binding lectin serine protease 1	4	1.05446	0.90881	1.05855	0.827156
< 1	404	8.41	8.41	51.7007	27.2109	22.449	Q13404	UB2V1_HUMAN	Ubiquitin-conjugating enzyme E2 variant 1	4	1.01723	0.852381	1.02083	0.884796
< 1	405	8.35	8.41	29.7297	23.4234	20.2703	P04179	SODM_HUMAN	Superoxide dismutase [Mn], mitochondrial	4	1.14537	0.809172	1.41553	0.519691
< 1	406	8.34	8.34	66.6667	65.2778	65.2778	P22532	SPR2D_HUMAN	Small proline-rich protein 2D	7	0.994917		0.67575
< 1	406	0	8.34	65.2778	65.2778	65.2778	P35325	SPR2B_HUMAN	Small proline-rich protein 2B	7
< 1	406	0	6.34	58.3333	58.3333	47.2222	P22531	SPR2E_HUMAN	Small proline-rich protein 2E	6
< 1	407	8.31	8.31	20.442	9.57643	9.57643	P43251	BTD_HUMAN	Biotinidase	4	0.565008	0.376191	0.582545	0.467416
< 1	408	8.11	43.72	63.3952	44.5623	44.5623	P62736	ACTA_HUMAN	Actin, aortic smooth muscle	39	1.03805	0.754955	1.02506	0.847718
< 1	408	0	43.72	58.7766	44.6809	44.6809	P63267	ACTH_HUMAN	Actin, gamma-enteric smooth muscle	39
< 1	409	8.1	8.1	17.1111	7.77778	7.77778	Q9BU40	CRDL1_HUMAN	Chordin-like protein 1	4	0.796246	0.829071	0.861338	0.875199
< 1	410	8.1	8.1	42.8571	25.9259	25.9259	Q13938	CAYP1_HUMAN	Calcyphosin	4	0.89434	0.77106	0.866046	0.629169
< 1	411	8.08	10.08	26.0465	12.3256	12.3256	P05783	K1C18_HUMAN	Keratin, type I cytoskeletal 18	6	1.02303	0.86248	1.01828	0.945988
< 1	412	8.06	8.06	14.1994	11.7825	11.7825	P25774	CATS_HUMAN	Cathepsin S	4	0.967947	0.926265	1.04583	0.917414
< 1	413	8.04	8.07	19.6043	10.6115	10.6115	P07686	HEXB_HUMAN	Beta-hexosaminidase subunit beta	4	0.987173	0.981826	1.03082	0.959665
< 1	414	8.01	8.01	11.1524	6.93928	6.93928	Q9HCB6	SPON1_HUMAN	Spondin-1	4	1.07502	0.272951	0.954869	0.717999
< 1	415	8.01	8.01	14.8052	13.2468	13.2468	Q01459	DIAC_HUMAN	Di-N-acetylchitobiase	5	0.854124	0.356015	0.819754	0.328625
< 1	416	8	9	27.551	27.551	27.551	P29034	S10A2_HUMAN	Protein S100-A2	4	1.13864	0.928819	1.0855	0.960285
< 1	417	8	8.03	15.0485	11.6505	8.49515	P07339	CATD_HUMAN	Cathepsin D	5	0.92697	0.894128	1.04914	0.930682
< 1	418	8	8	32.381	16.8254	16.8254	O43852	CALU_HUMAN	Calumenin	4	0.888985	0.916627	0.790067	0.798455
< 1	419	8	8	22.6866	12.5373	12.5373	P09668	CATH_HUMAN	Pro-cathepsin H	6	0.712036	0.0813379	0.751555	0.0629097
< 1	420	8	8	25.7525	15.7191	15.7191	Q9Y624	JAM1_HUMAN	Junctional adhesion molecule A	5	1.02398	0.636913	0.962607	0.759603
< 1	421	8	8	8.68946	6.26781	6.26781	P06731	CEAM5_HUMAN	Carcinoembryonic antigen-related cell adhesion molecule 5	4	0.411577	0.0990065	0.423463	0.137857
< 1	422	8	8	14.0998	11.0629	11.0629	P00740	FA9_HUMAN	Coagulation factor IX	4	0.782951	0.795711	0.963139	0.964011
< 1	423	8	8	32.5581	22.093	22.093	O95336	6PGL_HUMAN	6-phosphogluconolactonase	4	1.18118	0.121567	0.99791	0.975488
< 1	424	8	8	38.7097	32.2581	32.2581	Q14508	WFDC2_HUMAN	WAP four-disulfide core domain protein 2	11	1.26847	0.254242	1.21808	0.372251
< 1	425	8	8	35.5556	16.6667	16.6667	P05204	HMGN2_HUMAN	Non-histone chromosomal protein HMG-17	4	1.11825	0.942642	0.867284	0.933684
< 1	426	8	8	28.5714	19.8758	19.8758	P04216	THY1_HUMAN	Thy-1 membrane glycoprotein	4	1.12636	0.816034	1.13378	0.844729
< 1	427	8	8	36.7521	36.7521	36.7521	P19957	ELAF_HUMAN	Elafin	4	2.17711	0.36937	1.81653	0.555113
< 1	428	8	8	29.932	29.932	29.932	P03950	ANGI_HUMAN	Angiogenin	4	0.664381	0.471189	0.594564	0.339132
< 1	429	7.99	7.99	13.6671	3.92422	3.92422	P19320	VCAM1_HUMAN	Vascular cell adhesion protein 1	4	1.55276	0.700961	1.54459	0.638496
< 1	430	7.93	7.93	12.766	5.87639	5.87639	P54760	EPHB4_HUMAN	Ephrin type-B receptor 4	4	1.17358	0.280459	0.982793	0.904099
< 1	431	7.78	7.78	22.956	17.6101	17.6101	P27695	APEX1_HUMAN	DNA-(apurinic or apyrimidinic site) lyase	4	0.907127	0.860628	1.00551	0.992768
< 1	432	7.76	7.77	18	11	11	O15144	ARPC2_HUMAN	Actin-related protein 2/3 complex subunit 2	4	0.945765	0.804949	0.978294	0.954521
< 1	433	7.76	7.76	16.4345	10.8635	10.8635	P07585	PGS2_HUMAN	Decorin	4	1.11833	0.836189	1.2112	0.723945
< 1	434	7.76	7.76	11.2903	11.2903	9.4086	P14151	LYAM1_HUMAN	L-selectin	4	0.950517	0.707561	0.851715	0.422768
< 1	435	7.75	7.75	20.9486	18.1818	18.1818	P02746	C1QB_HUMAN	Complement C1q subcomponent subunit B	4	1.06538	0.908813	0.992542	0.990318
< 1	436	7.72	7.74	54.8387	43.0108	43.0108	Q9H299	SH3L3_HUMAN	SH3 domain-binding glutamic acid-rich-like protein 3	6	1.20592	0.872119	1.47468	0.479529
< 1	437	7.7	7.7	27.4436	11.6541	11.6541	Q9Y287	ITM2B_HUMAN	Integral membrane protein 2B	4	1.05673	0.929175	1.022	0.969205
< 1	438	7.7	7.7	20.2128	20.2128	20.2128	P59666	DEF3_HUMAN	Neutrophil defensin 3	10	1.83213	3.58966e-06	1.83986	3.671e-06
< 1	438	0	7.7	20.2128	20.2128	20.2128	P59665	DEF1_HUMAN	Neutrophil defensin 1	10
< 1	439	7.47	22.13	94.382	87.6405	87.6405	P22528	SPR1B_HUMAN	Cornifin-B	22	1.23989	0.00209427	1.06963	0.325663
< 1	440	7.44	7.44	18.593	18.593	10.0503	P15291	B4GT1_HUMAN	Beta-1,4-galactosyltransferase 1	3	1.21451	0.480272	1.25446	0.458258
< 1	441	7.35	7.35	17.7936	7.65125	7.65125	P36871	PGM1_HUMAN	Phosphoglucomutase-1	4	0.982028	0.922999	0.928578	0.749328
< 1	442	7.3	9.2	18.3386	7.05329	7.05329	P03952	KLKB1_HUMAN	Plasma kallikrein	5	1.0588	0.871577	1.0008	0.997915
< 1	443	7.3	7.3	24.6512	17.2093	17.2093	P09429	HMGB1_HUMAN	High mobility group protein B1	4	1.32549		1.17066
< 1	444	7.28	7.28	26.2467	11.5486	8.92388	P12277	KCRB_HUMAN	Creatine kinase B-type	3	1.30626	0.641986	1.30481	0.784453
< 1	445	7.19	7.19	22.8723	19.1489	15.9574	O95445	APOM_HUMAN	Apolipoprotein M	3	1.37768	0.220006	1.32052	0.204602
< 1	446	7.14	8.14	36.958	4.2028	3.33556	P05997	CO5A2_HUMAN	Collagen alpha-2(V) chain	4	0.891579	0.199549	0.985268	0.906825
< 1	447	7.06	7.06	26.2009	13.5371	11.5721	P15169	CBPN_HUMAN	Carboxypeptidase N catalytic chain	3	1.55325	0.225819	1.66823	0.201601
< 1	448	7.06	7.06	40.3509	35.0877	26.3158	P08118	MSMB_HUMAN	Beta-microseminoprotein	3	1.25789	0.876303	1.21008	0.883158
< 1	449	7.04	7.04	17.5606	3.63322	3.02768	Q8IUL8	CILP2_HUMAN	Cartilage intermediate layer protein 2	3	1.03573	0.893709	1.30026	0.362866
< 1	450	7	7	17.4274	14.5228	12.0332	O00299	CLIC1_HUMAN	Chloride intracellular channel protein 1	3	1.49043	0.03903	1.12966	0.606978
< 1	451	6.85	9.09	9.14681	2.07533	1.69101	O75369	FLNB_HUMAN	Filamin-B	4	1.44754	0.0270735	1.29084	0.309297
< 1	452	6.82	6.82	8.14552	0.993789	0.532387	Q96RW7	HMCN1_HUMAN	Hemicentin-1	2	1.21148	0.684618	1.03546	0.925278
< 1	453	6.78	6.78	15.5753	6.16656	4.06866	A1L4H1	SRCRL_HUMAN	Soluble scavenger receptor cysteine-rich domain-containing protein SSC5D	3	1.19918	0.170295	1.0431	0.752204
< 1	454	6.74	6.74	24.0157	14.1732	12.2047	P08637	FCG3A_HUMAN	Low affinity immunoglobulin gamma Fc region receptor III-A	3	1.74495	0.172587	1.58346	0.190181
< 1	454	0	4.74	21.4592	10.7296	8.58369	O75015	FCG3B_HUMAN	Low affinity immunoglobulin gamma Fc region receptor III-B	2
< 1	455	6.74	6.74	22.6837	11.1821	9.26518	Q9HC38	GLOD4_HUMAN	Glyoxalase domain-containing protein 4	3	0.811115	0.850953	0.867138	0.908492
< 1	456	6.71	6.71	6.58784	3.63176	3.63176	P98095	FBLN2_HUMAN	Fibulin-2	4	1.10273	0.720262	1.0833	0.751624
< 1	457	6.7	6.7	42.6471	25.7353	21.3235	Q16695	H31T_HUMAN	Histone H3.1t	4	2.53479		4.38432
< 1	457	0	6.22	38.9706	22.0588	17.6471	P68431	H31_HUMAN	Histone H3.1	4
< 1	457	0	4.7	29.4118	12.5	8.08824	P84243	H33_HUMAN	Histone H3.3	3
< 1	458	6.69	6.69	38.8889	33.3333	21.4286	Q99880	H2B1L_HUMAN	Histone H2B type 1-L	3	3.72959	0.322103	2.25969	0.145933
< 1	458	0	6.69	38.8889	33.3333	21.4286	Q99879	H2B1M_HUMAN	Histone H2B type 1-M	3
< 1	458	0	6.69	38.8889	33.3333	21.4286	Q99877	H2B1N_HUMAN	Histone H2B type 1-N	3
< 1	458	0	6.69	38.8889	33.3333	21.4286	Q93079	H2B1H_HUMAN	Histone H2B type 1-H	3
< 1	458	0	6.69	38.8889	33.3333	21.4286	Q5QNW6	H2B2F_HUMAN	Histone H2B type 2-F	3
< 1	458	0	6.69	38.8889	33.3333	21.4286	Q16778	H2B2E_HUMAN	Histone H2B type 2-E	3
< 1	458	0	6.69	38.8889	33.3333	21.4286	P62807	H2B1C_HUMAN	Histone H2B type 1-C/E/F/G/I	3
< 1	458	0	6.69	38.8889	33.3333	21.4286	P58876	H2B1D_HUMAN	Histone H2B type 1-D	3
< 1	458	0	6.69	38.8889	33.3333	21.4286	P33778	H2B1B_HUMAN	Histone H2B type 1-B	3
< 1	458	0	6.69	38.8889	33.3333	21.4286	P23527	H2B1O_HUMAN	Histone H2B type 1-O	3
< 1	458	0	6.69	38.8889	33.3333	21.4286	P06899	H2B1J_HUMAN	Histone H2B type 1-J	3
< 1	458	0	6.69	38.8889	33.3333	21.4286	O60814	H2B1K_HUMAN	Histone H2B type 1-K	3
< 1	458	0	6.44	38.8889	33.3333	21.4286	Q8N257	H2B3B_HUMAN	Histone H2B type 3-B	3
< 1	458	0	4.69	33.3333	27.7778	15.873	P57053	H2BFS_HUMAN	Histone H2B type F-S	2
< 1	459	6.67	6.67	16.5414	10.5263	8.64662	O94907	DKK1_HUMAN	Dickkopf-related protein 1	3	0.785179	0.0686599	0.804254	0.218234
< 1	460	6.62	6.63	25.462	8.82957	7.18686	P17213	BPI_HUMAN	Bactericidal permeability-increasing protein	3	0.791371	0.446599	0.679029	0.106653
< 1	461	6.56	6.57	6.03651	1.23675	0.765607	P13611	CSPG2_HUMAN	Versican core protein	3	1.83558	0.146424	1.90946	0.0407191
< 1	462	6.54	13.02	32.3887	32.3887	23.4818	P61981	1433G_HUMAN	14-3-3 protein gamma	10	1.3372	0.32534	1.44029	0.513349
< 1	463	6.54	6.54	20	6.57343	5.59441	Q9H6S3	ES8L2_HUMAN	Epidermal growth factor receptor kinase substrate 8-like protein 2	3	0.86652	0.565291	0.896232	0.714969
< 1	464	6.52	6.52	17.0732	17.0732	13.1707	P20827	EFNA1_HUMAN	Ephrin-A1	3	1.20433	0.855242	1.30973	0.73504
< 1	465	6.51	6.51	11.1911	1.05011	1.05011	Q16787	LAMA3_HUMAN	Laminin subunit alpha-3	3	1.05705	0.857769	0.945547	0.748731
< 1	466	6.5	6.51	18.7905	10.1512	7.5594	P53634	CATC_HUMAN	Dipeptidyl peptidase 1	3	0.961143	0.878408	0.796775	0.329449
< 1	467	6.47	6.47	7.78985	7.42754	5.25362	P15586	GNS_HUMAN	N-acetylglucosamine-6-sulfatase	3	0.925256	0.567166	0.890988	0.525214
< 1	468	6.43	6.74	20.4167	11.25	6.25	Q8N114	SHSA5_HUMAN	Protein shisa-5	4	1.22361	0.179268	1.13662	0.368976
< 1	469	6.36	6.44	13.8484	5.97668	4.8105	O00187	MASP2_HUMAN	Mannan-binding lectin serine protease 2	3	0.88642	0.527692	0.875592	0.493278
< 1	470	6.33	6.33	20.9091	14.5455	11.2121	P01857	IGHG1_HUMAN	Ig gamma-1 chain C region	3	1.30756	0.522827	1.44333	0.495343
< 1	471	6.32	6.32	50.9259	40.7407	40.7407	P62942	FKB1A_HUMAN	Peptidyl-prolyl cis-trans isomerase FKBP1A	3	1.18768	0.136502	0.955653	0.604009
< 1	472	6.3	6.37	13.2231	4.2503	4.2503	P06737	PYGL_HUMAN	Glycogen phosphorylase, liver form	3	1.13199	0.274191	1.21897	0.181627
< 1	473	6.28	6.28	14.0078	8.17121	8.17121	P15328	FOLR1_HUMAN	Folate receptor alpha	3	0.80335	0.757279	0.866974	0.868483
< 1	474	6.26	6.26	11.6386	4.74732	4.74732	P33908	MA1A1_HUMAN	Mannosyl-oligosaccharide 1,2-alpha-mannosidase IA	3	0.502255	0.210374	0.317776	0.107533
< 1	475	6.25	6.25	17.1674	7.51073	7.51073	Q13231	CHIT1_HUMAN	Chitotriosidase-1	3	1.4058	0.230485	1.71097	0.155911
< 1	476	6.24	6.24	6.50551	1.24422	1.24422	P04275	VWF_HUMAN	von Willebrand factor	3	0.827886	0.527872	1.17315	0.515731
< 1	477	6.2	6.24	7.19424	2.67215	2.67215	P19021	AMD_HUMAN	Peptidyl-glycine alpha-amidating monooxygenase	3	0.73568	0.0539843	0.794925	0.488797
< 1	478	6.19	6.19	13.245	9.60265	9.60265	O76061	STC2_HUMAN	Stanniocalcin-2	3	0.771737	0.562745	0.792655	0.118848
< 1	479	6.18	6.18	17.3423	8.33333	8.33333	Q9UK55	ZPI_HUMAN	Protein Z-dependent protease inhibitor	3	0.800952	0.490454	0.877493	0.442954
< 1	480	6.14	6.14	11.7021	8.24468	6.91489	Q06828	FMOD_HUMAN	Fibromodulin	3	0.941945	0.697604	0.832935	0.0604382
< 1	481	6.12	6.12	8.50835	1.88476	1.88476	O43451	MGA_HUMAN	Maltase-glucoamylase, intestinal	3	0.959648	0.894351	0.659584	0.306091
< 1	482	6.09	28.82	37.4702	25.537	23.8663	Q13046	PSG7_HUMAN	Putative pregnancy-specific beta-1-glycoprotein 7	20	1.2241	0.927963	1.18673	0.934034
< 1	483	6.09	10.09	13.7836	2.91049	2.91049	Q14767	LTBP2_HUMAN	Latent-transforming growth factor beta-binding protein 2	5	1.31733	0.136012	1.2609	0.268699
< 1	484	6.09	6.09	11.0161	3.32384	3.32384	Q9BXX0	EMIL2_HUMAN	EMILIN-2	3	1.13478	0.713072	1.23738	0.423513
< 1	485	6.08	6.08	22.5664	8.62832	8.62832	P01871	IGHM_HUMAN	Ig mu chain C region	3	1.21989	0.0992341	1.52563	0.00414541
< 1	485	0.02	6.05	19.6931	9.97442	9.97442	P04220	MUCB_HUMAN	Ig mu heavy chain disease protein	3
< 1	486	6.08	6.08	20.8571	12.8571	12.8571	Q9UBP4	DKK3_HUMAN	Dickkopf-related protein 3	3	0.809857	0.641342	0.82566	0.342001
< 1	487	6.06	8.07	14.0947	6.27572	6.27572	P07333	CSF1R_HUMAN	Macrophage colony-stimulating factor 1 receptor	5	1.14166	0.363252	1.39578	0.124754
< 1	488	6.06	6.1	41.992	3.10757	3.10757	P15941	MUC1_HUMAN	Mucin-1	3	1.07331	0.917927	1.11521	0.890266
< 1	489	6.06	6.08	43.5065	29.2208	29.2208	Q6IS14	IF5AL_HUMAN	Eukaryotic translation initiation factor 5A-1-like	3	1.32071	0.56885	1.51189	0.516532
< 1	489	0.01	6.08	43.5065	29.2208	29.2208	P63241	IF5A1_HUMAN	Eukaryotic translation initiation factor 5A-1	3
< 1	490	6.05	6.05	11.5578	10.0503	10.0503	P07098	LIPG_HUMAN	Gastric triacylglycerol lipase	3	0.730137	0.487359	0.762257	0.438889
< 1	491	6.04	6.5	10.317	2.48602	2.48602	P11047	LAMC1_HUMAN	Laminin subunit gamma-1	3	1.04013	0.720741	1.36177	0.00580477
< 1	492	6.04	6.05	19.1908	4.62428	4.62428	O43490	PROM1_HUMAN	Prominin-1	3	0.706423	0.443273	0.797569	0.478451
< 1	493	6.03	6.03	49.2228	20.7254	20.7254	P21291	CSRP1_HUMAN	Cysteine and glycine-rich protein 1	3	1.31107	0.688887	1.222	0.771378
< 1	494	6.03	6.03	9.07372	8.88469	8.88469	Q15517	CDSN_HUMAN	Corneodesmosin	3	0.786495	0.304847	0.827142	0.506259
< 1	495	6.02	6.02	12.1704	5.88235	5.88235	Q9UKU9	ANGL2_HUMAN	Angiopoietin-related protein 2	3	0.780944	0.429321	0.60493	0.46417
< 1	496	6.02	6.02	15.9794	9.02062	9.02062	Q8NFZ8	CADM4_HUMAN	Cell adhesion molecule 4	3	0.933979	0.732038	0.983507	0.945866
< 1	497	6.01	6.02	19.6319	14.1104	14.1104	P63208	SKP1_HUMAN	S-phase kinase-associated protein 1	3	1.13666	0.626164	1.18958	0.633703
< 1	498	6.01	6.01	12.5413	5.44554	5.44554	O75083	WDR1_HUMAN	WD repeat-containing protein 1	3	0.998287	0.998125	0.981455	0.976445
< 1	499	6.01	6.01	24.5487	11.5523	11.5523	P47756	CAPZB_HUMAN	F-actin-capping protein subunit beta	3	1.05645	0.777432	0.987111	0.966647
< 1	500	6	13.77	31.8367	29.3878	24.0816	P27348	1433T_HUMAN	14-3-3 protein theta	9	1.17147	0.629293	0.938902	0.857432
< 1	501	6	10.01	22.1477	15.66	15.66	P31150	GDIA_HUMAN	Rab GDP dissociation inhibitor alpha	6	1.19778	0.241548	1.33583	0.0369512
< 1	502	6	6.1	28.1633	13.0612	13.0612	P02747	C1QC_HUMAN	Complement C1q subcomponent subunit C	3	1.25498	0.768344	1.22351	0.770847
< 1	503	6	6.01	8.72211	2.83976	2.83976	P13497	BMP1_HUMAN	Bone morphogenetic protein 1	4	0.984205	0.828483	0.955988	0.824704
< 1	504	6	6.01	10.3922	7.64706	7.64706	Q6UX06	OLFM4_HUMAN	Olfactomedin-4	3	0.782606	0.619816	0.657148	0.346113
< 1	505	6	6	25.27	7.34341	7.34341	P61978	HNRPK_HUMAN	Heterogeneous nuclear ribonucleoprotein K	3	0.845655	0.766249	0.602646	0.267446
< 1	506	6	6	22.8571	9.52381	9.52381	O96009	NAPSA_HUMAN	Napsin-A	3	0.739168	0.0683744	0.696386	0.0476045
< 1	507	6	6	22.8659	11.5854	11.5854	Q96D15	RCN3_HUMAN	Reticulocalbin-3	3	0.78257	0.180826	0.667325	0.250318
< 1	508	6	6	27.8746	10.453	10.453	Q6GTX8	LAIR1_HUMAN	Leukocyte-associated immunoglobulin-like receptor 1	3	1.01571	0.818145	1.05795	0.572188
< 1	509	6	6	34.6821	20.2312	20.2312	Q969H8	CS010_HUMAN	UPF0556 protein C19orf10	3	1.13264	0.264803	1.15191	0.0224797
< 1	510	6	6	20.7273	10.9091	10.9091	Q6ZVX7	NCRP1_HUMAN	Non-specific cytotoxic cell receptor protein 1 homolog	3	1.06575	0.710829	0.984408	0.934512
< 1	511	6	6	28.2609	20.1087	20.1087	Q6UWW0	LCN15_HUMAN	Lipocalin-15	3	0.916348	0.883792	0.847285	0.654978
< 1	512	6	6	20.9231	9.84615	9.84615	P14550	AK1A1_HUMAN	Alcohol dehydrogenase [NADP(+)]	3	0.941458	0.760735	1.23343	0.387852
< 1	513	6	6	6.57673	4.89039	4.89039	P28799	GRN_HUMAN	Granulins	3	1.02014	0.851957	0.953248	0.548057
< 1	514	6	6	27.8351	27.8351	27.8351	P60903	S10AA_HUMAN	Protein S100-A10	3	1.35238	0.882602	1.7109	0.772467
< 1	515	6	6	8.16327	8.16327	8.16327	P55008	AIF1_HUMAN	Allograft inflammatory factor 1	3	0.988592	0.990934	0.894278	0.934605
< 1	516	6	6	18.2243	18.2243	18.2243	P30044	PRDX5_HUMAN	Peroxiredoxin-5, mitochondrial	3	0.715483	0.385951	0.596847	0.287907
< 1	517	6	6	7.47423	7.47423	7.47423	P20142	PEPC_HUMAN	Gastricsin	3	0.989352	0.952993	0.847506	0.251851
< 1	518	6	6	19.8758	19.8758	19.8758	P10153	RNAS2_HUMAN	Non-secretory ribonuclease	3	1.02472	0.853616	1.14145	0.575792
< 1	519	5.97	5.97	15.8273	7.91367	7.91367	P15151	PVR_HUMAN	Poliovirus receptor	3	1.19808	0.388059	1.19195	0.225649
< 1	520	5.91	5.91	19.0893	7.35552	5.42907	Q10471	GALT2_HUMAN	Polypeptide N-acetylgalactosaminyltransferase 2	3	1.02148	0.822975	1.0232	0.859169
< 1	521	5.73	6.27	8.80881	4.5045	4.004	Q9NQ36	SCUB2_HUMAN	Signal peptide, CUB and EGF-like domain-containing protein 2	3	0.961572	0.932406	1.25314	0.523144
< 1	522	5.73	5.73	25.8503	19.7279	19.7279	P34096	RNAS4_HUMAN	Ribonuclease 4	4	0.774288	0.0291227	0.832627	0.207259
< 1	523	5.7	6.42	6.271	2.85554	2.5196	P07942	LAMB1_HUMAN	Laminin subunit beta-1	3	1.66386	0.353114	1.35795	0.254666
< 1	524	5.7	5.7	22.8261	22.8261	22.8261	P80511	S10AC_HUMAN	Protein S100-A12	3	1.17782	0.840198	1.5701	0.537218
< 1	525	5.68	5.94	14.1176	7.05882	7.05882	P08311	CATG_HUMAN	Cathepsin G	3	0.958842	0.90842	0.842676	0.626647
< 1	526	5.62	6.22	5.03057	0.154294	0.069869	Q8WZ42	TITIN_HUMAN	Titin	2	1.10372	0.680382	1.12945	0.723961
< 1	527	5.62	5.62	10.2362	8.66142	8.66142	Q16851	UGPA_HUMAN	UTP--glucose-1-phosphate uridylyltransferase	3	1.40838	0.0167687	1.20311	0.448581
< 1	528	5.56	5.63	11.0403	5.09554	3.7155	Q86UX2	ITIH5_HUMAN	Inter-alpha-trypsin inhibitor heavy chain H5	3	1.06184	0.721485	1.04253	0.68308
< 1	529	5.56	5.56	12.7622	9.09091	4.54545	Q15942	ZYX_HUMAN	Zyxin	2	1.28155	0.537166	1.38968	0.45445
< 1	530	5.52	5.52	16.8605	16.8605	16.8605	Q9UMX5	NENF_HUMAN	Neudesin	3	0.969038	0.89564	1.02027	0.968838
< 1	531	5.5	7.51	9.87693	1.48312	1.48312	Q5SZK8	FREM2_HUMAN	FRAS1-related extracellular matrix protein 2	4	1.01619	0.883059	1.13327	0.61489
< 1	532	5.47	5.51	20.0426	11.0874	6.39659	P27918	PROP_HUMAN	Properdin	2	1.07917	0.260397	1.05822	0.162393
< 1	533	5.43	5.43	19.1209	9.67033	5.49451	Q13867	BLMH_HUMAN	Bleomycin hydrolase	2	0.809814	0.277078	0.885871	0.245932
< 1	534	5.4	5.4	26.4228	10.9756	10.9756	P60900	PSA6_HUMAN	Proteasome subunit alpha type-6	3	1.1461	0.370499	1.31175	0.346947
< 1	535	5.4	5.4	9.4	7	7	O94919	ENDD1_HUMAN	Endonuclease domain-containing 1 protein	3	1.64897	0.527229	1.77403	0.429795
< 1	536	5.31	5.35	6.7446	1.48381	1.48381	P12259	FA5_HUMAN	Coagulation factor V	3	0.899531	0.913489	0.660226	0.632676
< 1	537	5.22	5.22	9.54447	9.54447	5.63991	P13489	RINI_HUMAN	Ribonuclease inhibitor	2	0.979817	0.972425	0.990359	0.968962
< 1	538	5.21	5.21	16.3077	12	7.38462	Q96CX2	KCD12_HUMAN	BTB/POZ domain-containing protein KCTD12	2	1.21743	0.194662	1.36021	0.286368
< 1	539	5.16	5.16	16.1725	2.96496	2.02156	Q5KU26	COL12_HUMAN	Collectin-12	2	0.835885	0.27782	0.746653	0.00804942
< 1	540	5.11	6.63	26.8519	21.2963	15.2778	P23284	PPIB_HUMAN	Peptidyl-prolyl cis-trans isomerase B	3	1.00302	0.998084	1.22163	0.892081
< 1	541	5.11	5.66	15.601	7.67263	7.67263	Q9UIV8	SPB13_HUMAN	Serpin B13	3	0.673143	0.509313	0.589527	0.584331
< 1	542	5.11	5.11	19.255	3.61032	2.75072	P25940	CO5A3_HUMAN	Collagen alpha-3(V) chain	3	0.794526	0.661579	0.782686	0.619001
< 1	543	5.1	7.11	25.4545	18.7879	18.7879	P60981	DEST_HUMAN	Destrin	5	0.917747	0.659394	0.861848	0.212893
< 1	544	5.1	5.1	7.61905	4.16667	3.09524	P34932	HSP74_HUMAN	Heat shock 70 kDa protein 4	2	1.43336	0.238026	1.14517	0.106815
< 1	545	5.1	5.1	17.6245	9.1954	6.51341	Q14847	LASP1_HUMAN	LIM and SH3 domain protein 1	2	1.62362		1.50961
< 1	546	5.09	16.27	30.3175	15.5556	13.0159	P13797	PLST_HUMAN	Plastin-3	11	0.930665	0.607873	0.90564	0.343876
< 1	547	5.08	5.08	13.2972	5.42741	4.34193	Q9NY33	DPP3_HUMAN	Dipeptidyl peptidase 3	2	0.960442	0.8992	0.879801	0.723298
< 1	548	4.99	4.99	12.0301	6.01504	4.51128	Q9Y279	VSIG4_HUMAN	V-set and immunoglobulin domain-containing protein 4	2	1.22274	0.442012	1.26407	0.317897
< 1	549	4.92	4.93	30.2326	21.5116	15.6977	P13693	TCTP_HUMAN	Translationally-controlled tumor protein	3	1.32912	0.494644	1.18264	0.669664
< 1	550	4.91	5.23	32.7044	10.3774	7.54717	Q10588	BST1_HUMAN	ADP-ribosyl cyclase 2	3	1.33067	0.152428	1.05457	0.702931
< 1	551	4.83	4.83	13.3333	10.9333	6.4	P36952	SPB5_HUMAN	Serpin B5	2	0.841436	0.853225	0.648148	0.653225
< 1	552	4.75	4.76	19.1228	4.73684	2.80702	Q9NPH3	IL1AP_HUMAN	Interleukin-1 receptor accessory protein	2	0.942807	0.941709	0.816302	0.772179
< 1	553	4.58	5.23	11.4914	8.55746	5.13447	P54727	RD23B_HUMAN	UV excision repair protein RAD23 homolog B	2	0.119665		0.238027
< 1	554	4.57	4.57	27.6423	27.6423	22.7642	Q9BRA2	TXD17_HUMAN	Thioredoxin domain-containing protein 17	3	1.15179	0.0178412	1.06665	0.446542
< 1	555	4.55	4.55	29.8701	23.3766	12.987	P50238	CRIP1_HUMAN	Cysteine-rich protein 1	2	1.19389	0.727616	1.11662	0.863943
< 1	556	4.53	4.53	14.4737	12.2807	7.45614	P21926	CD9_HUMAN	CD9 antigen	2	1.21541	0.951099	1.12849	0.972701
< 1	557	4.49	4.49	28.1579	13.4211	10.2632	P50552	VASP_HUMAN	Vasodilator-stimulated phosphoprotein	2	1.72396	0.0449374	1.83882	0.144938
< 1	558	4.47	4.47	12.0219	9.83607	6.28415	P30501	1C02_HUMAN	HLA class I histocompatibility antigen, Cw-2 alpha chain	2	2.00005	0.480889	1.60855	0.567553
< 1	558	0.01	4.01	14.3646	6.35359	6.35359	P30460	1B08_HUMAN	HLA class I histocompatibility antigen, B-8 alpha chain	2
< 1	558	0	4	19.337	6.35359	6.35359	P01889	1B07_HUMAN	HLA class I histocompatibility antigen, B-7 alpha chain	2
< 1	558	0	4	17.7596	6.28415	6.28415	Q29865	1C18_HUMAN	HLA class I histocompatibility antigen, Cw-18 alpha chain	2
< 1	558	0	4	16.5746	6.35359	6.35359	P30480	1B42_HUMAN	HLA class I histocompatibility antigen, B-42 alpha chain	2
< 1	558	0	4	19.726	6.30137	6.30137	P30455	1A36_HUMAN	HLA class I histocompatibility antigen, A-36 alpha chain	2
< 1	558	0	4	19.726	6.30137	6.30137	P30443	1A01_HUMAN	HLA class I histocompatibility antigen, A-1 alpha chain	2
< 1	558	0	4	13.9344	6.28415	6.28415	Q9TNN7	1C05_HUMAN	HLA class I histocompatibility antigen, Cw-5 alpha chain	2
< 1	558	0	4	12.5683	6.28415	6.28415	Q29963	1C06_HUMAN	HLA class I histocompatibility antigen, Cw-6 alpha chain	2
< 1	558	0	4	11.2022	6.28415	6.28415	P30510	1C14_HUMAN	HLA class I histocompatibility antigen, Cw-14 alpha chain	2
< 1	558	0	4	13.6612	6.28415	6.28415	P30504	1C04_HUMAN	HLA class I histocompatibility antigen, Cw-4 alpha chain	2
< 1	558	0	4	11.6022	6.35359	6.35359	Q04826	1B40_HUMAN	HLA class I histocompatibility antigen, B-40 alpha chain	2
< 1	558	0	4	8.46995	6.28415	6.28415	P30508	1C12_HUMAN	HLA class I histocompatibility antigen, Cw-12 alpha chain	2
< 1	558	0	4	11.2022	6.28415	6.28415	P30505	1C08_HUMAN	HLA class I histocompatibility antigen, Cw-8 alpha chain	2
< 1	558	0	4	11.6022	6.35359	6.35359	P30479	1B41_HUMAN	HLA class I histocompatibility antigen, B-41 alpha chain	2
< 1	558	0	4	11.5068	6.30137	6.30137	P16188	1A30_HUMAN	HLA class I histocompatibility antigen, A-30 alpha chain	2
< 1	558	0	4	12.8415	6.28415	6.28415	P04222	1C03_HUMAN	HLA class I histocompatibility antigen, Cw-3 alpha chain	2
< 1	558	0	4	11.326	6.35359	6.35359	P01893	HLAH_HUMAN	Putative HLA class I histocompatibility antigen, alpha chain H	2
< 1	558	0	4	7.65027	6.28415	6.28415	Q07000	1C15_HUMAN	HLA class I histocompatibility antigen, Cw-15 alpha chain	2
< 1	558	0	4	7.67123	6.30137	6.30137	P13746	1A11_HUMAN	HLA class I histocompatibility antigen, A-11 alpha chain	2
< 1	558	0	4	7.67123	6.30137	6.30137	P04439	1A03_HUMAN	HLA class I histocompatibility antigen, A-3 alpha chain	2
< 1	558	0	2.82	15.9763	6.80473	3.84615	P17693	HLAG_HUMAN	HLA class I histocompatibility antigen, alpha chain G	1
< 1	558	0	2.49	17.6309	6.33609	2.75482	Q31612	1B73_HUMAN	HLA class I histocompatibility antigen, B-73 alpha chain	1
< 1	558	0	2.48	18.5792	6.28415	2.73224	P10321	1C07_HUMAN	HLA class I histocompatibility antigen, Cw-7 alpha chain	1
< 1	558	0	2.48	7.52688	6.1828	2.68817	Q95604	1C17_HUMAN	HLA class I histocompatibility antigen, Cw-17 alpha chain	1
< 1	559	4.45	4.45	12.0114	4.09914	2.85987	Q02413	DSG1_HUMAN	Desmoglein-1	2	1.22739	0.755408	1.42945	0.646165
< 1	560	4.41	4.41	14.0351	11.8421	3.07018	P30520	PURA2_HUMAN	Adenylosuccinate synthetase isozyme 2	1	0.979801	0.959142	1.24695	0.506309
< 1	561	4.4	4.43	12.3499	6.51801	4.63122	Q13740	CD166_HUMAN	CD166 antigen	2	0.559046	0.687221	0.646345	0.711702
< 1	562	4.4	4.4	20.0869	7.92617	7.92617			REVERSED Collagen alpha-1(IX) chain	3	0.604389	0.798466	0.554871	0.608857
< 1	563	4.37	4.37	8.29268	8.29268	4.87805	P13473	LAMP2_HUMAN	Lysosome-associated membrane glycoprotein 2	2	0.888141	0.893222	0.80387	0.833766
< 1	564	4.33	4.33	10.1093	4.78142	3.68852	P13798	ACPH_HUMAN	Acylamino-acid-releasing enzyme	2	0.857758		0.828614
< 1	565	4.32	4.32	24.6753	24.6753	21.4286	P68036	UB2L3_HUMAN	Ubiquitin-conjugating enzyme E2 L3	2	1.29776	0.474832	1.26791	0.39932
< 1	566	4.32	4.32	33.7143	16	16	O95994	AGR2_HUMAN	Anterior gradient protein 2 homolog	2	0.671614	0.455429	0.741729	0.111327
< 1	567	4.31	4.31	19.759	6.50602	4.81928	O43505	B3GN1_HUMAN	N-acetyllactosaminide beta-1,3-N-acetylglucosaminyltransferase	2	0.501262	0.423122	0.442174	0.299168
< 1	568	4.3	4.3	11.2663	2.7933	2.7933	Q6UY14	ATL4_HUMAN	ADAMTS-like protein 4	2	1.07905	0.385394	1.31026	0.161828
< 1	569	4.29	6.1	12.766	10.2837	10.2837	Q9UBX7	KLK11_HUMAN	Kallikrein-11	3	1.3399	0.835024	1.29508	0.891311
< 1	570	4.28	4.28	6.09535	1.50875	1.50875	P46940	IQGA1_HUMAN	Ras GTPase-activating-like protein IQGAP1	2	1.25954	0.636097	1.36539	0.260112
< 1	571	4.26	4.26	19.2771	8.83534	8.83534	Q06323	PSME1_HUMAN	Proteasome activator complex subunit 1	2	0.880864	0.700183	0.843933	0.659349
< 1	572	4.24	4.24	17.2811	10.3687	10.3687	O60664	PLIN3_HUMAN	Perilipin-3	2	1.24734	0.18403	1.35377	0.161599
< 1	573	4.23	4.35	5.41958	0.757576	0.757576	Q5T011	SZT2_HUMAN	Protein SZT2	2	0.622854	0.689281	0.856834	0.899056
< 1	574	4.2	4.2	18.1818	3.23575	3.23575	Q86X29	LSR_HUMAN	Lipolysis-stimulated lipoprotein receptor	3	1.00258	0.988216	0.91116	0.64493
< 1	575	4.18	14.89	33.2418	21.7033	20.0549	P09972	ALDOC_HUMAN	Fructose-bisphosphate aldolase C	7	1.22992	0.39562	1.2655	0.445099
< 1	576	4.18	4.19	15.7563	4.62185	4.62185	P09238	MMP10_HUMAN	Stromelysin-2	2	0.797429	0.593382	0.780033	0.589029
< 1	577	4.18	4.18	14.8699	5.20446	1.48699	Q92692	PVRL2_HUMAN	Poliovirus receptor-related protein 2	1	1.17287	0.720627	1.18125	0.453297
< 1	578	4.17	4.17	14.5	5.25	5.25	P22891	PROZ_HUMAN	Vitamin K-dependent protein Z	2	1.05441	0.753641	1.14491	0.386298
< 1	579	4.15	4.15	11.5578	10.3015	10.3015	P27930	IL1R2_HUMAN	Interleukin-1 receptor type 2	2	0.972814	0.952221	1.21556
< 1	580	4.14	4.19	11.1111	3.20513	3.20513	Q96HE7	ERO1A_HUMAN	ERO1-like protein alpha	2	0.966763	0.859533	1.01016	0.961043
< 1	581	4.14	4.14	26.2712	20.339	20.339	P30046	DOPD_HUMAN	D-dopachrome decarboxylase	2	0.951474	0.867727	1.23647	0.444637
< 1	581	0	2.14	14.9254	9.70149	9.70149	A6NHG4	DDTL_HUMAN	D-dopachrome decarboxylase-like protein	1
< 1	582	4.13	4.13	5.59006	0.869565	0.869565	P16112	PGCA_HUMAN	Aggrecan core protein	2	0.882423	0.687816	1.04808	0.822167
< 1	583	4.13	4.13	18.1034	18.1034	12.069	P01215	GLHA_HUMAN	Glycoprotein hormones alpha chain	3	0.373898	0.0022791	0.377921	0.000499609
< 1	584	4.11	4.11	10.4911	1.89732	1.89732	Q14574	DSC3_HUMAN	Desmocollin-3	2	0.775783	0.552348	0.732856	0.261469
< 1	585	4.09	20.87	44.4444	17.2144	14.554	P35908	K22E_HUMAN	Keratin, type II cytoskeletal 2 epidermal	9	0.502956	0.216791	1.95386	0.263595
< 1	586	4.09	4.1	26.2911	11.7371	11.7371	P16403	H12_HUMAN	Histone H1.2	2	1.18528		1.01326
< 1	587	4.08	4.1	9.97877	4.88323	4.88323	P23381	SYWC_HUMAN	Tryptophan--tRNA ligase, cytoplasmic	2	1.11147	0.698672	0.77866	0.215129
< 1	588	4.07	4.07	15.2482	4.43262	4.43262	Q9H6X2	ANTR1_HUMAN	Anthrax toxin receptor 1	2	1.3696	0.275632	1.3474	0.268797
< 1	589	4.07	4.07	16.9683	9.04977	9.04977	Q9BY67	CADM1_HUMAN	Cell adhesion molecule 1	2	0.568215	0.117575	0.712351	0.22223
< 1	590	4.06	4.06	15.3846	8	8	Q92765	SFRP3_HUMAN	Secreted frizzled-related protein 3	2	1.30451	0.345417	1.27124	0.0778507
< 1	591	4.06	4.06	14.8325	10.2871	10.2871	P61158	ARP3_HUMAN	Actin-related protein 3	2	1.48869	0.0402253	1.06211	0.848666
< 1	592	4.06	4.06	11.828	4.6595	4.6595	P35052	GPC1_HUMAN	Glypican-1	2	1.33405	0.747289	1.46629	0.736629
< 1	593	4.05	4.05	19.2727	6.18182	6.18182	P13598	ICAM2_HUMAN	Intercellular adhesion molecule 2	2	1.42428	0.438539	1.40927	0.419986
< 1	594	4.05	4.05	21.1268	11.9718	11.9718	P00709	LALBA_HUMAN	Alpha-lactalbumin	2	0.40616	0.412151	0.438123	0.47261
< 1	595	4.05	4.05	17.5	8.75	8.75	P08758	ANXA5_HUMAN	Annexin A5	2	1.25214	0.502848	0.885808	0.7032
< 1	596	4.04	4.04	10.8764	2.26917	2.26917	O95428	PPN_HUMAN	Papilin	2	1.63473	0.33004	1.53604	0.111322
< 1	597	4.04	4.04	8.51927	5.67951	5.67951	Q16658	FSCN1_HUMAN	Fascin	2	1.65643	0.265002	1.56492	0.318918
< 1	598	4.03	4.03	18.8492	5.75397	5.75397	P78324	SHPS1_HUMAN	Tyrosine-protein phosphatase non-receptor type substrate 1	2	1.13874	0.468587	1.03739	0.898413
< 1	598	0	4.02	19.8492	7.28643	7.28643	Q5TFQ8	SIRBL_HUMAN	Signal-regulatory protein beta-1 isoform 3	2
< 1	599	4.03	4.03	6.69594	3.29308	3.29308	P02730	B3AT_HUMAN	Band 3 anion transport protein	2	0.683992	0.581111	0.944822	0.883867
< 1	600	4.02	25.8	44.1527	27.9236	24.5823	Q00888	PSG4_HUMAN	Pregnancy-specific beta-1-glycoprotein 4	15	1.33357	0.411187	1.44201	0.28089
< 1	601	4.02	25.72	50.7463	34.3284	34.3284	P11465	PSG2_HUMAN	Pregnancy-specific beta-1-glycoprotein 2	17	0.934118	0.449832	0.876343	0.568449
< 1	602	4.02	12.33	34.5427	10.708	10.0044	P08519	APOA_HUMAN	Apolipoprotein(a)	5	1.44471	0.51192	1.69473	0.47425
< 1	603	4.02	4.02	18.1818	7.10227	7.10227	Q9NYL9	TMOD3_HUMAN	Tropomodulin-3	2	1.46405	0.2577	1.43767	0.0188968
< 1	604	4.02	4.02	21.8391	8.81226	8.81226	O15400	STX7_HUMAN	Syntaxin-7	2	1.04163	0.663882	1.05002	0.378672
< 1	605	4.02	4.02	7.56144	4.34783	4.34783	P06865	HEXA_HUMAN	Beta-hexosaminidase subunit alpha	2	0.376959	0.146361	0.334802	0.195305
< 1	606	4.02	4.02	12.2378	9.79021	9.79021	P52907	CAZA1_HUMAN	F-actin-capping protein subunit alpha-1	2	1.09412		1.4338
< 1	607	4.01	4.22	6.26118	3.57782	3.57782	O00748	EST2_HUMAN	Cocaine esterase	2	1.2962	0.79768	0.636208	0.440883
< 1	608	4.01	4.04	9.2081	4.05157	4.05157	P31948	STIP1_HUMAN	Stress-induced-phosphoprotein 1	2	2.80643	0.0476871	2.28117	0.0261513
< 1	609	4.01	4.01	14.3156	2.61233	2.61233	Q07075	AMPE_HUMAN	Glutamyl aminopeptidase	2	0.911599	0.66738	0.76635	0.230112
< 1	610	4.01	4.01	11.7895	3.78947	3.78947	Q96KP4	CNDP2_HUMAN	Cytosolic non-specific dipeptidase	2	0.857178	0.823777	0.864185	0.762578
< 1	611	4.01	4.01	22.0513	9.74359	9.74359	Q6NT52	CGB2_HUMAN	Choriogonadotropin subunit beta variant 2	2	0.745894	0.821061	0.581572	0.666293
< 1	611	0	4.01	26.0606	11.5152	11.5152	P01233	CGHB_HUMAN	Choriogonadotropin subunit beta	2
< 1	611	0	4.01	22.9947	10.1604	10.1604	A6NKQ9	CGB1_HUMAN	Choriogonadotropin subunit beta variant 1	2
< 1	612	4.01	4.01	28.3237	11.5607	11.5607	Q13361	MFAP5_HUMAN	Microfibrillar-associated protein 5	2	0.936568	0.734022	1.20354	0.574441
< 1	613	4.01	4.01	7.37101	3.6855	3.6855	P55291	CAD15_HUMAN	Cadherin-15	2	1.05716	0.789243	0.917871	0.398212
< 1	614	4.01	4.01	11.4558	5.48926	5.48926	P15085	CBPA1_HUMAN	Carboxypeptidase A1	2	7.55377	0.155284	9.71006	0.154136
< 1	615	4.01	4.01	10.3321	8.11808	8.11808	Q96FW1	OTUB1_HUMAN	Ubiquitin thioesterase OTUB1	2	0.725247	0.352622	0.602521	0.385343
< 1	616	4.01	4.01	34.7826	27.5362	27.5362	Q15726	KISS1_HUMAN	Metastasis-suppressor KiSS-1	3	1.30306	0.778202	0.880121	0.913575
< 1	617	4	29.45	34.1026	29.2308	29.2308	P48594	SPB4_HUMAN	Serpin B4	17	1.38447	0.0828895	1.36761	0.221874
< 1	618	4	10.24	22.6923	7.88462	7.88462	Q8N1N4	K2C78_HUMAN	Keratin, type II cytoskeletal 78	5	1.23218	0.0417267	1.22362	0.136699
< 1	619	4	9.49	28.169	17.6056	17.6056	P02008	HBAZ_HUMAN	Hemoglobin subunit zeta	16	0.967619	0.892867	1.68887	0.161985
< 1	620	4	6.33	18.5676	18.5676	15.6499	P01860	IGHG3_HUMAN	Ig gamma-3 chain C region	3	1.30601	0.211165	1.23548	0.131738
< 1	621	4	6	84.0909	84.0909	84.0909	P63313	TYB10_HUMAN	Thymosin beta-10	4	1.1823	0.924458	1.25707	0.920353
< 1	622	4	4.21	9.62733	8.07453	8.07453	Q9Y5Y7	LYVE1_HUMAN	Lymphatic vessel endothelial hyaluronic acid receptor 1	2	1.62944	0.774253	1.19955	0.93742
< 1	623	4	4.2	7.24756	0.651466	0.651466	Q13201	MMRN1_HUMAN	Multimerin-1	2	1.47473	0.131143	1.98811	0.0668744
< 1	624	4	4.02	21.3018	7.69231	7.69231	P09467	F16P1_HUMAN	Fructose-1,6-bisphosphatase 1	2	0.997359	0.988726	0.833802	0.108399
< 1	625	4	4.01	8.94569	3.03514	3.03514	P07359	GP1BA_HUMAN	Platelet glycoprotein Ib alpha chain	2	1.15953	0.14172	1.16072	0.446255
< 1	626	4	4.01	12.8609	4.98688	4.98688	P06732	KCRM_HUMAN	Creatine kinase M-type	2	0.739964	0.279781	0.67938	0.410452
< 1	627	4	4.01	6.78392	5.77889	5.77889	O14791	APOL1_HUMAN	Apolipoprotein L1	2	1.13665	0.499901	1.14396	0.524704
< 1	628	4	4	21.6049	8.33333	8.33333	Q9NUQ9	FA49B_HUMAN	Protein FAM49B	2	0.868679	0.383731	0.80209	0.133903
< 1	629	4	4	26.5403	8.05687	8.05687	Q9GZP4	PITH1_HUMAN	PITH domain-containing protein 1	2	1.24129	0.102761	1.06331	0.607478
< 1	630	4	4	12.459	5.57377	5.57377	Q9UJJ9	GNPTG_HUMAN	N-acetylglucosamine-1-phosphotransferase subunit gamma	2	0.894799	0.229392	0.898472	0.451581
< 1	631	4	4	10.6897	8.27586	8.27586	Q01105	SET_HUMAN	Protein SET	2	0.926274	0.415612	1.08179	0.0736777
< 1	632	4	4	12.1387	7.22543	7.22543	P98172	EFNB1_HUMAN	Ephrin-B1	3	1.2001	0.324185	1.11406	0.343664
< 1	633	4	4	17.1875	14.0625	14.0625	P24158	PRTN3_HUMAN	Myeloblastin	3	0.732186	0.613051	0.655626	0.334732
< 1	634	4	4	19.0722	10.3093	10.3093	P00568	KAD1_HUMAN	Adenylate kinase isoenzyme 1	2	1.09736		1.18337
< 1	634	0	2	9.60854	1.60142	1.60142	Q9Y6K8	KAD5_HUMAN	Adenylate kinase isoenzyme 5	1
< 1	635	4	4	22.8682	11.2403	11.2403	Q9UKY7	CDV3_HUMAN	Protein CDV3 homolog	2	1.91067	0.214247	1.32622	0.355419
< 1	636	4	4	7.73481	5.24862	5.24862	Q9BRK5	CAB45_HUMAN	45 kDa calcium-binding protein	2	0.919692	0.58349	0.956657	0.765326
< 1	637	4	4	43.8356	42.4658	42.4658	Q9BPY8	HOP_HUMAN	Homeodomain-only protein	2	1.00093		1.02438	0.94963
< 1	638	4	4	9.23077	6.41026	6.41026	Q96AP7	ESAM_HUMAN	Endothelial cell-selective adhesion molecule	2	1.22785	0.475117	1.20077	0.151385
< 1	639	4	4	16.9355	14.1129	14.1129	Q8WVN6	SCTM1_HUMAN	Secreted and transmembrane protein 1	2	1.03201	0.849794	1.04211	0.852383
< 1	640	4	4	20.4301	19.3548	19.3548	Q16627	CCL14_HUMAN	C-C motif chemokine 14	2	0.245459	0.109623	0.202463	0.0778766
< 1	641	4	4	5.66372	3.00885	3.00885	Q14332	FZD2_HUMAN	Frizzled-2	2	0.93934		0.989428
< 1	641	0	2.01	1.01376	0.651702	0.651702	Q9ULI3	HEG1_HUMAN	Protein HEG homolog 1	1
< 1	641	0	2.01	4.50902	0.901804	0.901804			REVERSED Ephrin type-B receptor 3	1
< 1	641	0	2	2.78746	1.39373	1.39373	O75084	FZD7_HUMAN	Frizzled-7	1
< 1	642	4	4	20.155	13.1783	13.1783	Q03403	TFF2_HUMAN	Trefoil factor 2	2	0.499966	0.33704	0.885301	0.505482
< 1	643	4	4	21.1765	20	20	P58062	ISK7_HUMAN	Serine protease inhibitor Kazal-type 7	2	1.32607	0.322213	1.05503	0.694435
< 1	644	4	4	12.3894	7.9646	7.9646	P33241	LSP1_HUMAN	Lymphocyte-specific protein 1	3	0.902661	0.702065	0.883855	0.847721
< 1	645	4	4	10.7438	5.78512	5.78512	P31944	CASPE_HUMAN	Caspase-14	2	0.502632	0.166466	0.456468	0.0579505
< 1	646	4	4	14.0625	9.76562	9.76562	P30048	PRDX3_HUMAN	Thioredoxin-dependent peroxide reductase, mitochondrial	2	1.26913	0.060149	1.37245	0.0961727
< 1	647	4	4	31.7308	27.8846	27.8846	P10720	PF4V_HUMAN	Platelet factor 4 variant	2	0.988218	0.859347	0.96137	0.567265
< 1	647	0	4	32.6733	28.7129	28.7129	P02776	PLF4_HUMAN	Platelet factor 4	2
< 1	648	4	4	20.5128	14.359	14.359	P05019	IGF1_HUMAN	Insulin-like growth factor I	2	1.239	0.590646	1.22585	0.22518
< 1	649	4	4	9.48617	7.90514	7.90514	P04156	PRIO_HUMAN	Major prion protein	4	1.09405	0.404181	1.13623	0.171433
< 1	650	4	4	10.9244	10.9244	10.9244	Q9UNN8	EPCR_HUMAN	Endothelial protein C receptor	3	0.800919	0.805184	0.859283	0.692593
< 1	651	4	4	11.7949	11.7949	11.7949	Q9ULZ3	ASC_HUMAN	Apoptosis-associated speck-like protein containing a CARD	2	1.06387	0.755412	0.80985	0.566607
< 1	652	4	4	21.4876	21.4876	21.4876	Q9UHF0	TKNK_HUMAN	Tachykinin-3	2	1.62086	0.691691	1.30129	0.813091
< 1	653	4	4	11.7188	11.7188	11.7188	Q9NP55	BPIA1_HUMAN	BPI fold-containing family A member 1	2	0.278783	0.183939	0.163238	0.181267
< 1	654	4	4	13.4328	13.4328	13.4328	Q9H0U4	RAB1B_HUMAN	Ras-related protein Rab-1B	2	0.931714		1.01227
< 1	654	0	4	13.4328	13.4328	13.4328	Q92928	RAB1C_HUMAN	Putative Ras-related protein Rab-1C	2
< 1	654	0	4	13.1707	13.1707	13.1707	P62820	RAB1A_HUMAN	Ras-related protein Rab-1A	2
< 1	654	0.01	2.01	21.9731	4.93274	4.93274	Q96AX2	RAB37_HUMAN	Ras-related protein Rab-37	1
< 1	654	0.01	2.01	8.95522	5.47264	5.47264	Q9NP90	RAB9B_HUMAN	Ras-related protein Rab-9B	1
< 1	654	0	2	32.5	5.5	5.5	P61026	RAB10_HUMAN	Ras-related protein Rab-10	1
< 1	654	0	2	19.3396	5.18868	5.18868	Q86YS6	RAB43_HUMAN	Ras-related protein Rab-43	1
< 1	654	0	2	5.94744	1.52144	1.52144	Q7Z6P3	RAB44_HUMAN	Ras-related protein Rab-44	1
< 1	654	0	2	15.493	5.16432	5.16432	P61018	RAB4B_HUMAN	Ras-related protein Rab-4B	1
< 1	654	0	2	17.1946	4.97738	4.97738	P51159	RB27A_HUMAN	Ras-related protein Rab-27A	1
< 1	654	0	2	17.8899	5.04587	5.04587	O00194	RB27B_HUMAN	Ras-related protein Rab-27B	1
< 1	654	0	2	22.6519	6.07735	6.07735	A6NDJ8	RB43L_HUMAN	Putative Rab-43-like protein ENSP00000330714	1
< 1	654	0	2	17.4672	4.80349	4.80349	Q9H082	RB33B_HUMAN	Ras-related protein Rab-33B	1
< 1	654	0	2	12.6761	5.16432	5.16432	Q96DA2	RB39B_HUMAN	Ras-related protein Rab-39B	1
< 1	654	0	2	10.1449	5.31401	5.31401	Q92930	RAB8B_HUMAN	Ras-related protein Rab-8B	1
< 1	654	0	2	11.8852	4.5082	4.5082	Q6IQ22	RAB12_HUMAN	Ras-related protein Rab-12	1
< 1	654	0	2	7.20721	4.95495	4.95495	Q5JT25	RAB41_HUMAN	Ras-related protein Rab-41	1
< 1	654	0	2	15.2074	5.06912	5.06912	Q14964	RB39A_HUMAN	Ras-related protein Rab-39A	1
< 1	654	0	2	7.44186	5.11628	5.11628	P61106	RAB14_HUMAN	Ras-related protein Rab-14	1
< 1	654	0	2	8.69565	5.31401	5.31401	P61006	RAB8A_HUMAN	Ras-related protein Rab-8A	1
< 1	654	0	2	12.0192	5.28846	5.28846	P20340	RAB6A_HUMAN	Ras-related protein Rab-6A	1
< 1	654	0	2	8.4507	5.16432	5.16432	P20338	RAB4A_HUMAN	Ras-related protein Rab-4A	1
< 1	654	0	2	15.0685	5.02283	5.02283	O95716	RAB3D_HUMAN	Ras-related protein Rab-3D	1
< 1	654	0	2	5.28846	5.28846	5.28846	Q9NRW1	RAB6B_HUMAN	Ras-related protein Rab-6B	1
< 1	654	0	2	4.2471	4.2471	4.2471	Q9BZG1	RAB34_HUMAN	Ras-related protein Rab-34	1
< 1	654	0	2	4.84582	4.84582	4.84582	Q96E17	RAB3C_HUMAN	Ras-related protein Rab-3C	1
< 1	654	0	2	5.41872	5.41872	5.41872	Q15771	RAB30_HUMAN	Ras-related protein Rab-30	1
< 1	654	0	2	5.47264	5.47264	5.47264	Q15286	RAB35_HUMAN	Ras-related protein Rab-35	1
< 1	654	0	2	5.18868	5.18868	5.18868	P59190	RAB15_HUMAN	Ras-related protein Rab-15	1
< 1	654	0	2	5.02283	5.02283	5.02283	P20337	RAB3B_HUMAN	Ras-related protein Rab-3B	1
< 1	655	4	4	11.2108	11.2108	11.2108	Q9GZX9	TWSG1_HUMAN	Twisted gastrulation protein homolog 1	2	1.10187	0.358141	1.03953	0.819704
< 1	656	4	4	5.17241	5.17241	5.17241	Q9BS26	ERP44_HUMAN	Endoplasmic reticulum resident protein 44	2	1.17159	0.0544314	1.32677	0.00755722
< 1	657	4	4	5.59006	5.59006	5.59006	Q99645	EPYC_HUMAN	Epiphycan	2	0.872027	0.431002	1.03009	0.928692
< 1	658	4	4	9.42623	9.42623	9.42623	Q92876	KLK6_HUMAN	Kallikrein-6	2	1.326	0.279578	1.46197	0.29597
< 1	659	4	4	5.03432	5.03432	5.03432	Q8N6Q3	CD177_HUMAN	CD177 antigen	2	2.01618	0.738282	1.79108	0.842706
< 1	660	4	4	14.8438	14.8438	14.8438	Q14210	LY6D_HUMAN	Lymphocyte antigen 6D	2	1.41703	0.572703	1.51438	0.190965
< 1	661	4	4	21.2598	21.2598	21.2598	P61970	NTF2_HUMAN	Nuclear transport factor 2	3	0.871139	0.548089	1.04125	0.947463
< 1	662	4	4	13.0769	13.0769	13.0769	P35542	SAA4_HUMAN	Serum amyloid A-4 protein	2	1.03789	0.578108	1.04024	0.614932
< 1	663	4	4	11.3636	11.3636	11.3636	P28070	PSB4_HUMAN	Proteasome subunit beta type-4	2	1.31878		1.29118
< 1	664	4	4	28.4211	28.4211	28.4211	P25815	S100P_HUMAN	Protein S100-P	2	0.682118	0.812943	0.624752	0.79105
< 1	665	4	4	4.33213	4.33213	4.33213	P09603	CSF1_HUMAN	Macrophage colony-stimulating factor 1	2	1.30933	0.378209	1.09276	0.440509
< 1	666	4	4	17.7778	17.7778	17.7778	P09455	RET1_HUMAN	Retinol-binding protein 1	2	0.622977	0.459798	0.624094	0.442478
< 1	667	4	4	3.32226	3.32226	3.32226	P06276	CHLE_HUMAN	Cholinesterase	2	0.785044	0.917357	0.931093	0.97392
< 1	668	4	4	25	25	25	P04155	TFF1_HUMAN	Trefoil factor 1	2	1.07153	0.845005	1.16841	0.634904
< 1	669	4	4	9.38776	9.38776	9.38776	P02745	C1QA_HUMAN	Complement C1q subcomponent subunit A	3	1.24031	0.0206803	1.13439	0.390443
< 1	670	4	4	22.7848	22.7848	22.7848	P00995	ISK1_HUMAN	Pancreatic secretory trypsin inhibitor	2	1.62018	0.0878924	1.77576	0.145286
< 1	671	3.97	3.97	11.7867	1.83424	1.42663			REVERSED Collagen alpha-1(VII) chain	2	1.35355	0.796133	1.34672	0.798626
< 1	672	3.86	3.86	27.3859	9.95851	9.95851	P20618	PSB1_HUMAN	Proteasome subunit beta type-1	2	1.07478	0.68446	1.15378	0.289399
< 1	673	3.72	3.77	15.6118	8.01688	2.74262	P48637	GSHB_HUMAN	Glutathione synthetase	1	1.15062	0.545971	0.910473	0.518499
< 1	674	3.7	3.7	20.7865	11.236	11.236	O15145	ARPC3_HUMAN	Actin-related protein 2/3 complex subunit 3	2	1.06498	0.970557	0.970731	0.985364
< 1	675	3.7	3.7	3.32005	2.12483	2.12483	P19835	CEL_HUMAN	Bile salt-activated lipase	2	1.67363	0.255216	1.98489	0.22854
< 1	676	3.7	3.7	7.73381	5.03597	5.03597	O75487	GPC4_HUMAN	Glypican-4	2	0.804512	0.697568	0.928824	0.882143
< 1	677	3.7	3.7	4.96454	4.96454	4.96454	P10768	ESTD_HUMAN	S-formylglutathione hydrolase	2	0.924343	0.683913	0.919575	0.224403
< 1	678	3.68	3.81	5.42636	1.83228	1.83228			REVERSED Telomerase-binding protein EST1A	2	1.01685		1.02804
< 1	679	3.66	3.67	17.8683	10.6583	5.01567	P09525	ANXA4_HUMAN	Annexin A4	1	0.950076	0.766983	1.29562	0.318895
< 1	680	3.6	16.3	23.0663	17.9558	12.0166	P08238	HS90B_HUMAN	Heat shock protein HSP 90-beta	7	0.783992	0.755064	0.96664	0.74664
< 1	680	0	7.71	12.5628	10.3853	6.03015	Q58FF7	H90B3_HUMAN	Putative heat shock protein HSP 90-beta-3	3
< 1	681	3.55	3.56	5.69767	1.86047	1.86047	P01130	LDLR_HUMAN	Low-density lipoprotein receptor	2	0.937756	0.6299	1.14741	0.723787
< 1	682	3.53	3.61	17.9167	5.41667	5.41667	Q92743	HTRA1_HUMAN	Serine protease HTRA1	2	1.17886	0.63272	0.996454	0.927546
< 1	683	3.52	3.52	7.46888	7.46888	7.46888	P28066	PSA5_HUMAN	Proteasome subunit alpha type-5	2	0.996816	0.99889	0.913757	0.956189
< 1	684	3.52	3.52	3.66133	3.66133	3.66133	P26641	EF1G_HUMAN	Elongation factor 1-gamma	2	1.44081	0.220888	1.72791	0.256761
< 1	685	3.47	3.47	7.24138	2.52874	2.52874	Q8IWU5	SULF2_HUMAN	Extracellular sulfatase Sulf-2	2	1.13315	0.171478	1.12827	0.602549
< 1	686	3.44	4.04	17.8248	6.64653	6.64653	Q15293	RCN1_HUMAN	Reticulocalbin-1	2	0.241092		0.318161
< 1	687	3.4	3.4	24.6914	24.6914	24.6914	Q15843	NEDD8_HUMAN	NEDD8	2	1.90054	0.47074	1.69907	0.310684
< 1	688	3.34	3.68	5.17438	0.433098	0.433098	Q5THJ4	VP13D_HUMAN	Vacuolar protein sorting-associated protein 13D	2	1.65501	0.738664	1.5095	0.749289
< 1	689	3.31	3.33	9.19823	1.08214	0.639449	Q92817	EVPL_HUMAN	Envoplakin	1	0.81315	0.743549	0.720838	0.746774
< 1	690	3.31	3.31	9.63855	6.98795	6.98795	P52597	HNRPF_HUMAN	Heterogeneous nuclear ribonucleoprotein F	2	1.26454		0.947053
< 1	690	0	2	3.78619	3.78619	3.78619	P31943	HNRH1_HUMAN	Heterogeneous nuclear ribonucleoprotein H	1

## Sheet: 3) Changed (1% FDR, p≤0.05)
FDR(%)	N	Unused	Total	%Cov	%Cov(50)	%Cov(95)	Accession #	Accession Name	Name	Peptides(95%)	115:114	PVal 115:114	117:116	PVal 117:116	ABS LOG2 115:114	ABS LOG2 117:116	AVG LOG2 Change
< 1	318	11.71	11.71	87.7372	85.4015	61.7518	P0CG48	UBC_HUMAN	Polyubiquitin-C	7	0.258128	0.000382224	0.26678	0.000806483	1.95384	1.90628	1.93006
< 1	583	4.13	4.13	18.1034	18.1034	12.069	P01215	GLHA_HUMAN	Glycoprotein hormones alpha chain	3	0.373898	0.0022791	0.377921	0.000499609	1.41928	1.40384	1.41156
< 1	608	4.01	4.04	9.2081	4.05157	4.05157	P31948	STIP1_HUMAN	Stress-induced-phosphoprotein 1	2	2.80643	0.0476871	2.28117	0.0261513	1.48874	1.18978	1.33926
< 1	374	10	10	48.2269	47.5177	47.5177	P09228	CYTT_HUMAN	Cystatin-SA	5	0.395135	0.00518103	0.407321	0.00533253	1.33958	1.29576	1.31767
< 1	154	27.52	27.52	76.1364	73.2955	73.2955	P31025	LCN1_HUMAN	Lipocalin-1	22	0.4145	0.0073	0.4774	0.0149	1.27056	1.06673	1.16864
< 1	110	35.41	35.41	67.4242	64.3939	64.3939	P03973	SLPI_HUMAN	Antileukoproteinase	28	2.11571	0.000266292	2.00831	0.000395776	1.08114	1.00598	1.04356
< 1	438	7.7	7.7	20.2128	20.2128	20.2128	P59666	DEF3_HUMAN	Neutrophil defensin 3	10	1.83213	3.58966e-06	1.83986	3.671e-06	0.873522	0.879593	0.876558
< 1	35	73.96	73.96	77.3931	69.2464	67.8208	P02675	FIBB_HUMAN	Fibrinogen beta chain	63	0.577242	0.0484437	0.54492	0.0232862	0.792752	0.875883	0.834318
< 1	95	39.1	39.39	32.8407	32.0197	31.0345	P02768	ALBU_HUMAN	Serum albumin	21	1.72707	0.00851444	1.75446	0.0116869	0.788327	0.811024	0.799676
< 1	225	17.96	19.11	67.7778	47.7778	47.7778	P09466	PAEP_HUMAN	Glycodelin	21	1.69123	0.00851058	1.72038	0.00524938	0.758071	0.782728	0.770399
< 1	73	44.36	44.36	67.433	67.433	67.433	P00915	CAH1_HUMAN	Carbonic anhydrase 1	51	0.5844	0.0495728	0.647454	0.048188	0.774971	0.627151	0.701061
< 1	167	25.81	25.85	34.0102	24.3655	23.181	P07358	CO8B_HUMAN	Complement component C8 beta chain	16	0.637943	0.00284335	0.608173	0.00529941	0.648501	0.717447	0.682974
< 1	8	175.57	175.57	76.3661	50.6148	49.2486	P02452	CO1A1_HUMAN	Collagen alpha-1(I) chain	121	0.675777	0.0221584	0.683684	0.0426957	0.56538	0.548598	0.556989
< 1	115	34.38	34.38	72.3776	68.5315	66.4336	P60174	TPIS_HUMAN	Triosephosphate isomerase	27	1.47345	0.000629819	1.46634	0.0495814	0.5592	0.552221	0.555711
< 1	37	73.59	73.59	75.4667	73.0667	73.0667	P60709	ACTB_HUMAN	Actin, cytoplasmic 1	91	1.4967	1.49393e-07	1.37455	2.87088e-05	0.581789	0.458963	0.520376
< 1	228	17.59	17.76	29.9389	23.2179	21.7923	P43490	NAMPT_HUMAN	Nicotinamide phosphoribosyltransferase	10	1.40553	0.0162921	1.45247	0.0231642	0.491117	0.538508	0.514812
< 1	16	113.54	113.54	26.2582	12.461	12.0097	Q9HC84	MUC5B_HUMAN	Mucin-5B	77	1.3688	0.00727986	1.47066	0.00150575	0.452912	0.556464	0.504688
< 1	385	9.51	9.51	16.5158	11.3122	11.3122	Q9BRK3	MXRA8_HUMAN	Matrix-remodeling-associated protein 8	5	0.69343	0.0260785	0.728349	0.00270584	0.528178	0.457297	0.492738
< 1	238	16.3	16.3	48.5595	6.18074	5.39276	P20930	FILA_HUMAN	Filaggrin	10	0.704782	0.0269352	0.720416	0.0231317	0.504751	0.473098	0.488924
< 1	295	12.63	12.63	41.7763	18.75	18.4211	P35030	TRY3_HUMAN	Trypsin-3	7	1.33374	0.0189995	1.29024	0.0267403	0.415478	0.367638	0.391558
< 1	237	16.31	16.31	31.377	20.7675	20.7675	P14384	CBPM_HUMAN	Carboxypeptidase M	14	0.780759	0.00730286	0.783431	0.00474311	0.357051	0.352121	0.354586
< 1	20	104.6	104.6	82.3944	82.3944	80.9859	P69905	HBA_HUMAN	Hemoglobin subunit alpha	199	1.30575	0.00590409	1.22761	0.0206182	0.384881	0.295851	0.340366
